# Supplementary material for: Genetics and Evolution: An iOS Application to Supplement Introductory Courses in Transmission and Evolutionary Genetics
Source: G3 (Bethesda). 2014 Apr 11;4(5):779–81. doi: 10.1534/g3.114.010215 (PMC4025476; doi:10.1534/g3.114.010215)
Supplement: Supporting Information [file supp_g3.114.010215_FileS1.zip]

Archive with 153 entries (152 files):
- _readme.rtf
- AboutViewController.h
- __MACOSX/
- __MACOSX/._AboutViewController.h
- AboutViewController.m
- __MACOSX/._AboutViewController.m
- AlleleFreakSettingsViewController.h
- __MACOSX/._AlleleFreakSettingsViewController.h
- AlleleFreakSettingsViewController.m
- __MACOSX/._AlleleFreakSettingsViewController.m
- AlleleFreakStatsViewController.h
- __MACOSX/._AlleleFreakStatsViewController.h
- AlleleFreakStatsViewController.m
- __MACOSX/._AlleleFreakStatsViewController.m
- AlleleFreakViewController.h
- __MACOSX/._AlleleFreakViewController.h
- AlleleFreakViewController.m
- __MACOSX/._AlleleFreakViewController.m
- AppDelegate.h
- __MACOSX/._AppDelegate.h
- AppDelegate.m
- __MACOSX/._AppDelegate.m
- AssociationMappingProblemModel.h
- __MACOSX/._AssociationMappingProblemModel.h
- AssociationMappingProblemModel.m
- __MACOSX/._AssociationMappingProblemModel.m
- BreedersEquationProblemModel.h
- __MACOSX/._BreedersEquationProblemModel.h
- BreedersEquationProblemModel.m
- __MACOSX/._BreedersEquationProblemModel.m
- CPEViewController.h
- __MACOSX/._CPEViewController.h
- CPEViewController.m
- __MACOSX/._CPEViewController.m
- CrossMappingSettingsViewController.h
- __MACOSX/._CrossMappingSettingsViewController.h
- CrossMappingSettingsViewController.m
- __MACOSX/._CrossMappingSettingsViewController.m
- GeneratePracticeDocumentViewController.h
- __MACOSX/._GeneratePracticeDocumentViewController.h
- GeneratePracticeDocumentViewController.m
- __MACOSX/._GeneratePracticeDocumentViewController.m
- GeneticCrossMappingProblemModel.h
- __MACOSX/._GeneticCrossMappingProblemModel.h
- GeneticCrossMappingProblemModel.m
- __MACOSX/._GeneticCrossMappingProblemModel.m
- GenEvolCell.h
- __MACOSX/._GenEvolCell.h
- GenEvolCell.m
- __MACOSX/._GenEvolCell.m
- GenEvolSettingsViewController.h
- __MACOSX/._GenEvolSettingsViewController.h
- GenEvolSettingsViewController.m
- __MACOSX/._GenEvolSettingsViewController.m
- GenEvolTerms.json
- HardyWeinbergProblemModel.h
- __MACOSX/._HardyWeinbergProblemModel.h
- HardyWeinbergProblemModel.m
- __MACOSX/._HardyWeinbergProblemModel.m
- InfoViewController.h
- __MACOSX/._InfoViewController.h
- InfoViewController.m
- __MACOSX/._InfoViewController.m
- main.m
- __MACOSX/._main.m
- MenuViewController.h
- __MACOSX/._MenuViewController.h
- MenuViewController.m
- __MACOSX/._MenuViewController.m
- MustacheTemplateViewController.h
- __MACOSX/._MustacheTemplateViewController.h
- MustacheTemplateViewController.m
- __MACOSX/._MustacheTemplateViewController.m
- NSString+GenEvolAdditions.h
- __MACOSX/._NSString+GenEvolAdditions.h
- NSString+GenEvolAdditions.m
- __MACOSX/._NSString+GenEvolAdditions.m
- Pop.h
- __MACOSX/._Pop.h
- Pop.m
- __MACOSX/._Pop.m
- PopulationGrowthModel.h
- __MACOSX/._PopulationGrowthModel.h
- PopulationGrowthModel.m
- __MACOSX/._PopulationGrowthModel.m
- PracticeDocumentCenter.h
- __MACOSX/._PracticeDocumentCenter.h
- PracticeDocumentCenter.m
- __MACOSX/._PracticeDocumentCenter.m
- PracticeDocumentListViewController.h
- __MACOSX/._PracticeDocumentListViewController.h
- PracticeDocumentListViewController.m
- __MACOSX/._PracticeDocumentListViewController.m
- ProblemCenter.h
- __MACOSX/._ProblemCenter.h
- ProblemCenter.m
- __MACOSX/._ProblemCenter.m
- ProblemCentralViewController.h
- __MACOSX/._ProblemCentralViewController.h
- ProblemCentralViewController.m
- __MACOSX/._ProblemCentralViewController.m
- ProblemListViewController.h
- __MACOSX/._ProblemListViewController.h
- ProblemListViewController.m
- __MACOSX/._ProblemListViewController.m
- ProblemModel.h
- __MACOSX/._ProblemModel.h
- ProblemModel.m
- __MACOSX/._ProblemModel.m
- ProblemSolverViewController.h
- __MACOSX/._ProblemSolverViewController.h
- ProblemSolverViewController.m
- __MACOSX/._ProblemSolverViewController.m
- QuickDialogTableView+GenEvolAdditions.h
- __MACOSX/._QuickDialogTableView+GenEvolAdditions.h
- QuickDialogTableView+GenEvolAdditions.m
- __MACOSX/._QuickDialogTableView+GenEvolAdditions.m
- RelFitness.h
- __MACOSX/._RelFitness.h
- RelFitness.m
- __MACOSX/._RelFitness.m
- TermCenter.h
- __MACOSX/._TermCenter.h
- TermCenter.m
- __MACOSX/._TermCenter.m
- TermModel.h
- __MACOSX/._TermModel.h
- TermModel.m
- __MACOSX/._TermModel.m
- TermViewController.h
- __MACOSX/._TermViewController.h
- TermViewController.m
- __MACOSX/._TermViewController.m
- UIButton+GenEvolAdditions.h
- __MACOSX/._UIButton+GenEvolAdditions.h
- UIButton+GenEvolAdditions.m
- __MACOSX/._UIButton+GenEvolAdditions.m
- UIColor+CreateMethods.h
- __MACOSX/._UIColor+CreateMethods.h
- UIColor+CreateMethods.m
- __MACOSX/._UIColor+CreateMethods.m
- UIColor+GenEvolAdditions.h
- __MACOSX/._UIColor+GenEvolAdditions.h
- UIColor+GenEvolAdditions.m
- __MACOSX/._UIColor+GenEvolAdditions.m
- UINavigationController+GenEvolAdditions.h
- __MACOSX/._UINavigationController+GenEvolAdditions.h
- UINavigationController+GenEvolAdditions.m
- __MACOSX/._UINavigationController+GenEvolAdditions.m
- UIViewController+GenEvolAdditions.h
- __MACOSX/._UIViewController+GenEvolAdditions.h
- UIViewController+GenEvolAdditions.m
- __MACOSX/._UIViewController+GenEvolAdditions.m
