# Supplementary material for: Genetics and Evolution: An iOS Application to Supplement Introductory Courses in Transmission and Evolutionary Genetics
Source: G3 (Bethesda). 2014 Apr 11;4(5):779–81. doi: 10.1534/g3.114.010215 (PMC4025476; doi:10.1534/g3.114.010215)
Supplement: Supporting Information [file supp_g3.114.010215_FileS1.zip › AboutViewController.h]

//
//  AboutViewController.h
//  GenEvol
//
//  Original version created by Brandon Millman on 4/9/13.
//  Adapted and Enhanced by Russell B Myers (v1.1->)
//  - Various updates
//

#import <UIKit/UIKit.h>
#import "TermCenter.h"
#import "GAI.h"
#import "GAIDictionaryBuilder.h"
#import "GAIFields.h"
#import "InfoViewController.h"

@interface AboutViewController : UIViewController

@property (weak, nonatomic) IBOutlet UILabel *versionLabel;
@property (weak, nonatomic) IBOutlet UILabel *buildLabel;
@property (weak, nonatomic) IBOutlet UILabel *termsVersionLabel;
- (IBAction)manualButtonPressed:(id)sender;
- (IBAction)analyticsSwitched:(id)sender;
- (IBAction)analyticsInfoPressed:(id)sender;
@property (weak, nonatomic) IBOutlet UIImageView *analyticsImageView;
@end
