# Supplementary material for: Genetics and Evolution: An iOS Application to Supplement Introductory Courses in Transmission and Evolutionary Genetics
Source: G3 (Bethesda). 2014 Apr 11;4(5):779–81. doi: 10.1534/g3.114.010215 (PMC4025476; doi:10.1534/g3.114.010215)
Supplement: Supporting Information [file supp_g3.114.010215_FileS1.zip › AboutViewController.m]

//
//  AboutViewController.m
//  GenEvol
//
//  Original version created by Brandon Millman on 4/9/13.
//  Adapted and Enhanced by Russell B Myers (v1.1->)
//  - Various updates
//  - New versioning scheme
//

#import "AboutViewController.h"
#import "UIViewController+MJPopupViewController.h"
#import "FontasticIcons.h"
#import "WCAlertView.h"

#define kAboutText @"This app was developed to support the Duke University Introduction to Genetics and Evolution course by Prof. Mohamed Noor.\n\nIt allows users to solve problems covered in the course, including three-point genetic cross mapping, heritability from the breeder's equation, population growth and testing for Hardy Weinberg equilibrium.\n\nPractice problem sheets (and answers) can also be generated and exported, and users can test themselves on various genetic terms used in the course.\n\n\"Allele Freak\" Functionality allows users to plot the fate of alleles over time based on relative fitness, genetic drift and level of inbreeding. \n\n\"Cross Simulator\" allows users to simulate crosses between various virtual organisms and check ratios of phenotypes and genotypes produced. Options include: automsomal and x-linked inheritance, various cross types (pure-breeding line cross, test cross, (mono/di)hybrid cross, custom cross) and selectable number of traits to study. \n\nFor more info, please refer to the Online Manual."

#define kAuthorsText @"GenEvol versions 2.0 onwards created by Russell B Myers.\n(email/feedback/support: flipside@netspace.net.au) \n\n\nOriginal version (1.0) created by Brandon Millman (https://github.com/BMillman19)."

@interface AboutViewController ()

@property (nonatomic, weak) IBOutlet FIIconView *chevron1;
@property (nonatomic, weak) IBOutlet FIIconView *chevron2;
@property (nonatomic, weak) IBOutlet FIIconView *chevron3;
@property (weak, nonatomic) IBOutlet FIIconView *chevron4;

@property (nonatomic, weak) IBOutlet UIButton *courseraButton;
@property (nonatomic, weak) IBOutlet UIButton *brandonButton;
@property (nonatomic, weak) IBOutlet UIButton *moreButton;

@end

@implementation AboutViewController

@synthesize versionLabel;
@synthesize buildLabel;
@synthesize termsVersionLabel;

- (void)viewDidLoad
{
    [super viewDidLoad];
    
    if ([self respondsToSelector:@selector(edgesForExtendedLayout)])
        self.edgesForExtendedLayout = UIRectEdgeNone; //ios7 pevent part of view from disappearing under nav bar

    
    self.view.backgroundColor = [UIColor genEvolBackgroundColor];
    self.title = @"About";

    [self tracker:self.title];
   
    self.chevron1.icon = [FIEntypoIcon chevronSmallRightIcon];
    self.chevron1.padding = 8.0f;
    self.chevron1.iconColor = [UIColor whiteColor];
    self.chevron1.backgroundColor = [UIColor clearColor];
    
    self.chevron2.icon = [FIEntypoIcon chevronSmallRightIcon];
    self.chevron2.padding = 8.0f;
    self.chevron2.iconColor = [UIColor whiteColor];
    self.chevron2.backgroundColor = [UIColor clearColor];
    
    self.chevron3.icon = [FIEntypoIcon chevronSmallRightIcon];
    self.chevron3.padding = 8.0f;
    self.chevron3.iconColor = [UIColor whiteColor];
    self.chevron3.backgroundColor = [UIColor clearColor];
    
    self.chevron4.icon = [FIEntypoIcon chevronSmallRightIcon];
    self.chevron4.padding = 8.0f;
    self.chevron4.iconColor = [UIColor whiteColor];
    self.chevron4.backgroundColor = [UIColor clearColor];
    
    [self.courseraButton addTarget:self action:@selector(changeButtonBackGroundColor:) forControlEvents:UIControlEventTouchDown];
    [self.courseraButton addTarget:self action:@selector(resetButtonBackGroundColor:) forControlEvents:UIControlEventTouchUpInside | UIControlEventTouchUpOutside];
    
    [self.brandonButton addTarget:self action:@selector(changeButtonBackGroundColor:) forControlEvents:UIControlEventTouchDown];
    [self.brandonButton addTarget:self action:@selector(resetButtonBackGroundColor:) forControlEvents:UIControlEventTouchUpInside | UIControlEventTouchUpOutside];
    
    [self.moreButton addTarget:self action:@selector(changeButtonBackGroundColor:) forControlEvents:UIControlEventTouchDown];
    [self.moreButton addTarget:self action:@selector(resetButtonBackGroundColor:) forControlEvents:UIControlEventTouchUpInside | UIControlEventTouchUpOutside];
    
    
    UIButton *backButton = [UIButton buttonWithIcon:[FIEntypoIcon leftIcon]];
    [backButton addTarget:self action:@selector(popFromNavAnimated) forControlEvents:UIControlEventTouchUpInside];
    self.navigationItem.leftBarButtonItem = [[UIBarButtonItem alloc] initWithCustomView:backButton];
    
    NSString *version = [[[NSBundle mainBundle] infoDictionary] objectForKey:@"CFBundleShortVersionString"];
    NSString *build =   [[[NSBundle mainBundle] infoDictionary] objectForKey:@"CFBundleVersion"];
    versionLabel.text = [NSString stringWithFormat:@"v%@",version];
    if ([build intValue] == 1)   {
        // Don't bother showing build - first build for a version
        buildLabel.text = @"";
        
    }
    else{
        buildLabel.text   = [NSString stringWithFormat:@"(Build %@ )",build];
    }
    
    NSString *termsPath = [[TermCenter documentsPath] stringByAppendingPathComponent:@"GenEvolTerms.json"];
    int termVers = [TermCenter termsVersionFromFile:termsPath];
    termsVersionLabel.text = [NSString stringWithFormat:@"%d",termVers];
    
    NSUserDefaults* defaults = [NSUserDefaults standardUserDefaults];
    [self.analyticsImageView setHighlighted:[defaults boolForKey:@"ga_analytics_on"]];
    
}

#pragma mark - Actions

- (IBAction)moreButtonPressed:(UIButton *)sender {
    UIViewController *infoViewController = [[UIViewController alloc] init];
    infoViewController.title = @"More";
    infoViewController.view.backgroundColor = [UIColor whiteColor];
    UITextView *infoText = [[UITextView alloc] initWithFrame:CGRectMake(15, 10, 250, 320)];
    infoText.text = kAboutText;
    infoText.font = [UIFont systemFontOfSize:15];
    infoText.editable = NO;
    infoText.showsVerticalScrollIndicator = NO;
    [infoViewController.view addSubview:infoText];
    UINavigationController *navController = [UINavigationController navigationControllerWithGenEvolStyle];
    navController.viewControllers = @[infoViewController];
    navController.view.frame = CGRectMake(0, 0, 280, 330);
    
    [self presentPopupViewController:navController animationType:MJPopupViewAnimationSlideBottomBottom];
}

- (IBAction)courseraButtonPressed:(UIButton *)sender {
    [[UIApplication sharedApplication] openURL:[NSURL URLWithString: @"https://www.coursera.org/course/geneticsevolution"]];
}

- (IBAction)brandonButtonPressed:(UIButton *)sender {
    UIViewController *infoViewController = [[UIViewController alloc] init];
    infoViewController.title = @"Authors";
    infoViewController.view.backgroundColor = [UIColor whiteColor];
    UITextView *infoText = [[UITextView alloc] initWithFrame:CGRectMake(15, 10, 250, 240)];
    infoText.text = kAuthorsText;
    infoText.font = [UIFont systemFontOfSize:15];
    infoText.editable = NO;
    infoText.showsVerticalScrollIndicator = NO;
    [infoViewController.view addSubview:infoText];
    UINavigationController *navController = [UINavigationController navigationControllerWithGenEvolStyle];
    navController.viewControllers = @[infoViewController];
    navController.view.frame = CGRectMake(0, 0, 280, 240);
    
    [self presentPopupViewController:navController animationType:MJPopupViewAnimationSlideBottomBottom];
}

- (IBAction)manualButtonPressed:(id)sender {
    [[UIApplication sharedApplication] openURL:[NSURL URLWithString: @"https://googledrive.com/host/0B4PMva-Zlc8EUEVJQUZhWHpXa00/GenEvolManual.html"]]; 
    
}

- (IBAction)analyticsSwitched:(id)sender {
    NSUserDefaults* defaults = [NSUserDefaults standardUserDefaults];
    BOOL analyticsFlag = !([defaults boolForKey:@"ga_analytics_on"]);
    [self.analyticsImageView setHighlighted:analyticsFlag];
    [defaults setObject:@(analyticsFlag) forKey:@"ga_analytics_on"];
    [defaults synchronize];
    
    [[GAI sharedInstance] setOptOut:(!(analyticsFlag))];
   
    
    NSString* onOff =  analyticsFlag ? @"On" : @"Off";
    NSString* alertString = [NSString stringWithFormat:@"Google Analytics is %@",onOff];
    [WCAlertView showAlertWithTitle:alertString
                                message:nil
                     customizationBlock:nil
                        completionBlock:nil
                      cancelButtonTitle:@"Ok" otherButtonTitles: nil];
    

    
}

- (IBAction)analyticsInfoPressed:(id)sender {
    InfoViewController *infoVC = [[InfoViewController alloc] initWithNibName:@"InfoViewController" bundle:nil  htmlName:@"about-analytics-info" trackerTitle:@"Google Analytics Info" ];
    infoVC.title = @"Google Analytics Info";
    UINavigationController *navController = [UINavigationController navigationControllerWithGenEvolStyle];
    navController.viewControllers = @[infoVC];
    navController.view.frame = CGRectMake(0, 0, 280, 200);
    navController.view.layer.cornerRadius = 5.0f;
    navController.view.layer.masksToBounds = YES;
    
    [self presentPopupViewController:navController animationType:MJPopupViewAnimationSlideBottomBottom];
    

}

- (void)changeButtonBackGroundColor: (UIButton*)sender {
    [sender setBackgroundColor:[UIColor dukeColor]];
}

- (void)resetButtonBackGroundColor: (UIButton*)sender {
    [sender setBackgroundColor:[UIColor genEvolDarkColor]];
}


- (void)viewDidUnload {
    [self setVersionLabel:nil];
    [self setBuildLabel:nil];
    [self setTermsVersionLabel:nil];
    [self setChevron4:nil];
    [super viewDidUnload];
}

@end
