# Supplementary material for: Genetics and Evolution: An iOS Application to Supplement Introductory Courses in Transmission and Evolutionary Genetics
Source: G3 (Bethesda). 2014 Apr 11;4(5):779–81. doi: 10.1534/g3.114.010215 (PMC4025476; doi:10.1534/g3.114.010215)
Supplement: Supporting Information [file supp_g3.114.010215_FileS1.zip › AlleleFreakSettingsViewController.h]

//
//  AlleleFreakSettingsViewController.h
//  GenEvol
//
//  Created by Russell B Myers on 16/06/13.
//  Copyright (c) 2013 Russell B Myers. All rights reserved.
//

#import <UIKit/UIKit.h>
#import "GenEvolSettingsViewController.h"


 
@interface AlleleFreakSettingsViewController : GenEvolSettingsViewController {

}

@property (weak, nonatomic) IBOutlet UISwitch *autoClearSwitch;
@property (weak, nonatomic) IBOutlet UITextField *maxGenerationsTF;
@property (weak, nonatomic) IBOutlet UITextField *defaultGenerationsTF;

@property BOOL changedDefOrMaxGenerations;

@end
