# Supplementary material for: Genetics and Evolution: An iOS Application to Supplement Introductory Courses in Transmission and Evolutionary Genetics
Source: G3 (Bethesda). 2014 Apr 11;4(5):779–81. doi: 10.1534/g3.114.010215 (PMC4025476; doi:10.1534/g3.114.010215)
Supplement: Supporting Information [file supp_g3.114.010215_FileS1.zip › AlleleFreakSettingsViewController.m]

//
//  AlleleFreakSettingsViewController.m
//  GenEvol
//
//  Created by Russell B Myers on 16/06/13.
//  Copyright (c) 2013 Russell B Myers. All rights reserved.
//

#import "AlleleFreakSettingsViewController.h"

@interface AlleleFreakSettingsViewController ()

@end


@implementation AlleleFreakSettingsViewController


@synthesize autoClearSwitch;
@synthesize defaultGenerationsTF;
@synthesize changedDefOrMaxGenerations;

- (id)initWithNibName:(NSString *)nibNameOrNil bundle:(NSBundle *)nibBundleOrNil
{
    self = [super initWithNibName:nibNameOrNil bundle:nibBundleOrNil];
    if (self) {
        // Custom initialization
        self.title = @"Allele Freak Settings";
    }
    return self;
}

- (void)viewDidLoad
{
    [super viewDidLoad];
    
     BOOL autoState = [[self.d valueForKey:@"autoClearOption"] boolValue];
    
    [self.autoClearSwitch setOn: autoState];
    [self.maxGenerationsTF setText:[[self.d valueForKey:@"maxGenerationsOption"] stringValue]];
    [self.defaultGenerationsTF setText:[[self.d valueForKey:@"defaultGenerationsOption"] stringValue]];
    
    self.maxGenerationsTF.inputAccessoryView = self.numberToolbar;
    self.defaultGenerationsTF.inputAccessoryView = self.numberToolbar;
    
    self.changedDefOrMaxGenerations = NO;
    
    
   

}

- (void)didReceiveMemoryWarning
{
    [super didReceiveMemoryWarning];
    // Dispose of any resources that can be recreated.
}

- (void)viewWillDisappear:(BOOL)animated    {
    NSLog(@"curlwill disappear");
   
    [self.d setObject:[NSNumber numberWithBool:([self.autoClearSwitch isOn])] forKey:@"autoClearOption"];
    [self.d setObject:[NSNumber numberWithInt:(self.maxGenerationsTF.text.intValue)] forKey:@"maxGenerationsOption"];
    [self.d setObject:[NSNumber numberWithInt:(self.defaultGenerationsTF.text.intValue)] forKey:@"defaultGenerationsOption"];
    [self.delegate geSettingsVC:self  didFinishEntering:d];
    [super viewWillDisappear:animated];
}

- (void)viewDidUnload {
    [self setAutoClearSwitch:nil];
    [self setMaxGenerationsTF:nil];
    [self setDefaultGenerationsTF:nil];
    [super viewDidUnload];
}


-(BOOL)textFieldShouldBeginEditing:(UITextField *)textField   {
 
    BOOL should = [super textFieldShouldBeginEditing:textField];
    
    return should;
}

- (BOOL)textFieldShouldEndEditing:(UITextField *)textField  {
    
    NSNumberFormatter* f = [[NSNumberFormatter alloc] init];
    [f setNumberStyle:NSNumberFormatterDecimalStyle];
    NSNumber* test = [f numberFromString:textField.text];
    
    UIAlertView* alert = [[UIAlertView alloc] initWithTitle:@"!" message:@"Default Generations (per screen) should be <= Max Generations"  delegate:self cancelButtonTitle:@"OK" otherButtonTitles:nil];
    
    
    if ((textField == self.defaultGenerationsTF) || (textField == self.maxGenerationsTF)) {
        if (test)   {
            if ([test intValue] >0.0)    {//&& ([test floatValue] <=1.0)) {
                if (([test floatValue] - [test intValue]) == 0.0)   {
                    if ((self.defaultGenerationsTF.text.intValue) <= (self.maxGenerationsTF.text.intValue)) {
                        self.changedDefOrMaxGenerations = YES;
                        if (textField == self.defaultGenerationsTF) {
                            [self gaButtonEventWithLabel:@"af_settings_defaultgens_changed" andValue:[NSNumber numberWithInt:self.defaultGenerationsTF.text.intValue]];
                        }
                        else{
                            [self gaButtonEventWithLabel:@"af_settings_maxgens_changed" andValue:[NSNumber numberWithInt:self.maxGenerationsTF.text.intValue]];
                            
                            
                        }
                        return YES;
                    }
                    else{
                        alert.message = @"Default Generations (per screen) should be <= Max Generations";
                        [alert show];
                        return NO;
                    }
                }
                else {
                    alert.message = @"Please enter integer number of generations!";
                    [alert show];
                    return NO;
                }
            }
            else {
                alert.message = @"Please enter positive number of generations!";
                [alert show];
                return NO;
            }

        
        }
        else    {
            alert.message = @"Please enter valid number of generations!";
            [alert show];
            return NO;
            
        }
    
   
    }
   return YES;
}

-(BOOL)textFieldShouldReturn:(UITextField *)textField   {
    if (textField == self.maxGenerationsTF) {
                
        [self.maxGenerationsTF resignFirstResponder];
    }
    else if (textField == self.defaultGenerationsTF)    {
        [self.defaultGenerationsTF resignFirstResponder];
    }
    
    return YES;
}

@end
