# Supplementary material for: Genetics and Evolution: An iOS Application to Supplement Introductory Courses in Transmission and Evolutionary Genetics
Source: G3 (Bethesda). 2014 Apr 11;4(5):779–81. doi: 10.1534/g3.114.010215 (PMC4025476; doi:10.1534/g3.114.010215)
Supplement: Supporting Information [file supp_g3.114.010215_FileS1.zip › AlleleFreakStatsViewController.h]

//
//  AlleleFreakStatsViewController.h
//  GenEvol
//
//  Created by Russell B Myers on 25/06/13.
//  Copyright (c) 2013 Russell B Myers. All rights reserved.
//

#import <UIKit/UIKit.h>
#import "GenEvolCell.h"
#import  "Pop.h"

@interface AlleleFreakStatsViewController : UIViewController <UITableViewDataSource>    {
    NSArray* allPopArray;
    
    UIView* headerView;
    UILabel* headerLab1;
    UILabel* headerLab2;
    
    NSMutableArray* stats;
}


@property (weak, nonatomic) IBOutlet UITableView *freqTableView;
@property (weak, nonatomic) IBOutlet UITableView *summaryTableView;

@property NSDictionary* options;

@property NSArray* popArray;

@property int graphNum;
@property UIColor* graphColor;

@property (strong, nonatomic) IBOutlet UITableViewCell *statsTableCell;

@property (weak, nonatomic) IBOutlet UILabel *graphNumLabel;
@end
