# Supplementary material for: Genetics and Evolution: An iOS Application to Supplement Introductory Courses in Transmission and Evolutionary Genetics
Source: G3 (Bethesda). 2014 Apr 11;4(5):779–81. doi: 10.1534/g3.114.010215 (PMC4025476; doi:10.1534/g3.114.010215)
Supplement: Supporting Information [file supp_g3.114.010215_FileS1.zip › AlleleFreakStatsViewController.m]

//
//  AlleleFreakStatsViewController.m
//  GenEvol
//
//  Created by Russell B Myers on 25/06/13.
//  Copyright (c) 2013 Russell B Myers. All rights reserved.
//

#import "AlleleFreakStatsViewController.h"

@interface AlleleFreakStatsViewController ()

@end

@implementation AlleleFreakStatsViewController

@synthesize popArray;
@synthesize statsTableCell;
@synthesize freqTableView;
@synthesize summaryTableView;
@synthesize graphNumLabel;
@synthesize graphNum;
@synthesize graphColor;
@synthesize options;

- (id)initWithNibName:(NSString *)nibNameOrNil bundle:(NSBundle *)nibBundleOrNil
{
    self = [super initWithNibName:nibNameOrNil bundle:nibBundleOrNil];
    if (self) {
        // Custom initialization
    }
    return self;
}

- (void)viewDidLoad
{
    [super viewDidLoad];

    
    freqTableView.rowHeight = 20;
    summaryTableView.rowHeight = 30;
        
    stats = [[NSMutableArray alloc] init];
    [self loadSummaryStats];
    
    
    graphNumLabel.text = [NSString stringWithFormat:@"%i",graphNum];
    graphNumLabel.textColor = graphColor;
    
    self.title = @"Allele Freak Stats";
    UIButton *backButton = [UIButton buttonWithIcon:[FIEntypoIcon leftIcon]];
    self.navigationItem.leftBarButtonItem = [[UIBarButtonItem alloc] initWithCustomView:backButton];
    self.view.backgroundColor = [UIColor genEvolBackgroundColor];
    
    [self tracker:self.title];
      
    
    
}

- (void)didReceiveMemoryWarning
{
    [super didReceiveMemoryWarning];
    // Dispose of any resources that can be recreated.
}


-(void)loadSummaryStats   {
    if ([popArray count] == 0)  {
        
    }
    
    else    {
        double initFreqa = ((Pop*)[popArray objectAtIndex:0]).pFreq;
        double finalFreqa = ((Pop*)[popArray objectAtIndex:([popArray count] - 1)]).pFreq;
        [stats addObject:[NSString stringWithFormat:@"Init Freq(a):   %f",initFreqa]];
        [stats addObject:[NSString stringWithFormat:@"Final Freq(a):   %f",finalFreqa]];
    }
    
    double maxFreqa = 0.0;
    double  minFreqa = -1.0;
    
    for (Pop* p in popArray)    {
        if (p.pFreq > maxFreqa)  {
            maxFreqa = p.pFreq;
        }
        if  ((p.pFreq < minFreqa) || (minFreqa == -1.0)) {
            minFreqa = p.pFreq;
        
        }
    }
    
    if (minFreqa == -1.0)   {
        minFreqa = 0.0;
    }
    
   
    [stats addObject:[NSString stringWithFormat:@"Min Freq(a):   %f",minFreqa]];
    [stats addObject:[NSString stringWithFormat:@"Max Freq(a):   %f",maxFreqa]];
    
    Pop* secondP = (Pop*)[popArray objectAtIndex:1]; //after 1st gen
    Pop* lastP = (Pop*)[popArray objectAtIndex:[popArray count] - 1];
    
    if (lastP.fixed)    {
        NSString* fixOrLoss;
        if (lastP.pFreq == 0.0) {//lost
            fixOrLoss = @"loss";
        }
        else{
            fixOrLoss = @"fixation";
        }
        
        [stats addObject:[NSString stringWithFormat:@"Time to %@:  %d Gens",fixOrLoss,[popArray count] - 2]]; //second last entry. last entry is dummy at max generations
    }
    
    if (secondP.aaCount == 0)    {
        //started with low aa frequency, eg new mutation
        int i = 0;
        BOOL foundhomozygote = NO;
        for (Pop* p in popArray) {
            if (p.aaCount > 0)  {
                foundhomozygote = YES;
                break;
            }
            ++i;
        }
        if (foundhomozygote)    {
            [stats addObject:[NSString stringWithFormat:@"First aa homozyg: %d Gens",i]];

        }
        else    {
            [stats addObject:[NSString stringWithFormat:@"First aa homozyg: None"]];
        }
    }
    
    
    
}

-(NSString*)tableView:(UITableView *)tableView titleForHeaderInSection:(NSInteger)section   {
    if (tableView == freqTableView) {
        return @"Freq(a) per Generation";
    }
    else    {
        return @"Summary";
            
        }
}

-(NSInteger)numberOfSectionsInTableView:(UITableView *)tableView    {
    return 1;
}

-(NSInteger)tableView:(UITableView *)tableView numberOfRowsInSection:(NSInteger)section {
    if (tableView == freqTableView) {
        if (popArray) {
            if ([popArray count] == 0)   {
                return 0;
            }
            else{
            return [popArray  count];
            }
        
        }
        else{
            return 0;
        }
    }
    else{
        
        return [stats count];
    }

}


- (UITableViewCell *)tableView:(UITableView *)tableView cellForRowAtIndexPath:(NSIndexPath *)indexPath {

  
    if (tableView == summaryTableView)    {
        UITableViewCell* cell = [tableView dequeueReusableCellWithIdentifier:@"11"];
        if (cell == nil)    {
            cell = [[UITableViewCell alloc] initWithStyle:UITableViewCellStyleValue1 reuseIdentifier:@"11" ];
            
        }
        cell.detailTextLabel.text = [stats objectAtIndex:indexPath.row];
        return cell;
        
    }
    
    UITableViewCell* cell = [tableView dequeueReusableCellWithIdentifier:@"11"];
    if (cell == nil)    {
        cell = [[UITableViewCell alloc] initWithStyle:UITableViewCellStyleValue1 reuseIdentifier:@"11" ];
        cell.textLabel.font = [UIFont systemFontOfSize:10.0];

    }
    
        
    Pop* p = [popArray objectAtIndex:indexPath.row];
       // NSLog(@"%@",p);
    int gen;
    if ((indexPath.row == ([popArray count] - 1)) && (p.fixed))   { //last entry = dummy
        
         if (p.pFreq == 0.0) {
            cell.detailTextLabel.text = [NSString stringWithFormat:@"Lost"];
        }
        else{
            cell.detailTextLabel.text = [NSString stringWithFormat:@"Fixed"];
        }
        return cell;
       
    }
    
    else{
        gen = indexPath.row;
    }
    
    if (p.N > 10000) {
        cell.detailTextLabel.text = [NSString stringWithFormat:@"Gen: %i    Freq(a): %f",                               gen,p.pFreq];
        
    }
    else if (p.N > 1000)    {
        cell.detailTextLabel.text = [NSString stringWithFormat:@"Gen: %i    Freq(a): %.5f",                               gen,p.pFreq];
        
    }
    else    {
        cell.detailTextLabel.text = [NSString stringWithFormat:@"Gen: %i    Freq(a): %.4f",                               gen,p.pFreq];

    }
 
        
    
    return cell;
}
- (void)configureCell:(GenEvolCell *)cell forRowAtIndexPath:(NSIndexPath *)indexPath {
    cell.iconView.padding = 5.0f;
    cell.iconView.iconColor = [UIColor whiteColor];
    cell.selectionStyle = UITableViewCellSelectionStyleNone;
    
    Pop* p = [popArray objectAtIndex:indexPath.row];
    cell.labelView.text = [NSString stringWithFormat:@"%f",p.pFreq ];
    cell.alpha = 0.0f;
    
}

- (void)viewDidUnload {
    [self setFreqTableView:nil];
    [self setStatsTableCell:nil];
    [self setSummaryTableView:nil];
    [self setGraphNumLabel:nil];
    [super viewDidUnload];
}
@end
