# Supplementary material for: Genetics and Evolution: An iOS Application to Supplement Introductory Courses in Transmission and Evolutionary Genetics
Source: G3 (Bethesda). 2014 Apr 11;4(5):779–81. doi: 10.1534/g3.114.010215 (PMC4025476; doi:10.1534/g3.114.010215)
Supplement: Supporting Information [file supp_g3.114.010215_FileS1.zip › AlleleFreakViewController.h]

//
//  AlleleFreakViewController.h
//  GenEvol
//
//  Created by Russell B Myers on 16/06/13.
//  Copyright (c) 2013 Russell B Myers. All rights reserved.
//

#import <UIKit/UIKit.h>

#import <UIKit/UIKit.h>
#import "CorePlot-CocoaTouch.h"
#import "Pop.h"
#import "RelFitness.h"
#import "AlleleFreakSettingsViewController.h"
#import "AlleleFreakStatsViewController.h"
#import "GenEvolSettingsViewController.h"
#import "CrossMappingSettingsViewController.h"
#import "InfoViewController.h"
#import "GAI.h"
#import "GAIDictionaryBuilder.h"
#import "GAIFields.h"

#import "UIViewController+MJPopupViewController.h"

@interface AlleleFreakViewController : UIViewController <CPTPlotDataSource,CPTPlotSpaceDelegate,GenEvolSettingsDelegate, UIPageViewControllerDataSource, UIPageViewControllerDelegate>{
    NSMutableArray* popArray, *popArray2;
    CPTGraph* graph;
    CPTScatterPlot* plot;
    CPTScatterPlot* plot2;
    NSMutableArray* allPopArray;
    CPTXYPlotSpace *plotSpace;
    
    NSMutableArray* animatePopArray;
    
    Pop* pop;
    
    float defaultYMajorIntervalLength;
    int   defaultYMinorTicksPerInterval;
    float defaultXMajorIntervalLength;
    
    NSMutableDictionary* options;
    
    int temp;
    int animateNumOfPointsAtATime;
    int animateStartPoint;
    int animateCurrentPoint;
    
    NSTimer* timer;
    NSTimer* newDataTimer;
    
    NSString* savedText;
    UITextField* activeTF;
    
    AlleleFreakStatsViewController* nextViewController; // stats
    
    AlleleFreakStatsViewController* contentViewController;
    NSMutableArray* viewControllers;
    
    BOOL doneEditing;
    
    BOOL alreadyAppeared;
    BOOL reinstateTimer; // when view disappearing (ie going to stats view), if timer going then need to reinstate it when view reappears
}
@property (weak, nonatomic) IBOutlet UIButton *goButton;
- (IBAction)goPressed:(id)sender;
- (void)setPlotSpaceRanges;
- (IBAction)handleLongPress:(id)sender;

@property (strong, nonatomic) IBOutlet UILongPressGestureRecognizer *longPressRecogniser;
-(void)prepareForMoreSimulation;

@property (weak, nonatomic) IBOutlet UIActivityIndicatorView *activityIndicatorView;

@property (weak, nonatomic) IBOutlet UIView *smallView;
@property (weak, nonatomic) IBOutlet UITextField *initialFreqTB;
@property (weak, nonatomic) IBOutlet UITextField *popTB;
- (IBAction)clearPressed:(id)sender;
@property (weak, nonatomic) IBOutlet UIButton *clearButton;
@property (weak, nonatomic) IBOutlet UITextField *inbreedCoeffTB;


@property (weak, nonatomic) IBOutlet UISlider *zoomSlider;
- (IBAction)zoomSliderPressed:(id)sender;
@property (weak, nonatomic) IBOutlet UITextField *fitaaTB;
@property (weak, nonatomic) IBOutlet UITextField *fitAaTB;
@property (weak, nonatomic) IBOutlet UITextField *fitAATB;

@property (weak, nonatomic) IBOutlet UILabel *runLabelHeader;
@property (weak, nonatomic) IBOutlet UILabel *runNumLabel;

@property NSMutableDictionary* options;

@property UIPageViewController* pageViewController;

@property int runNum;

@property (readonly) int paramsSummary;

@end
