# Supplementary material for: Genetics and Evolution: An iOS Application to Supplement Introductory Courses in Transmission and Evolutionary Genetics
Source: G3 (Bethesda). 2014 Apr 11;4(5):779–81. doi: 10.1534/g3.114.010215 (PMC4025476; doi:10.1534/g3.114.010215)
Supplement: Supporting Information [file supp_g3.114.010215_FileS1.zip › AlleleFreakViewController.m]

//
//  AlleleFreakViewController.m
//  GenEvol
//
//  Created by Russell B Myers on 16/06/13.
//  Copyright (c) Russell B Myers. All rights reserved.
//

#import "AlleleFreakViewController.h"

@interface AlleleFreakViewController ()

@end

@implementation AlleleFreakViewController


@synthesize smallView;
@synthesize initialFreqTB;
@synthesize popTB;
@synthesize zoomSlider;
@synthesize fitAATB,fitAaTB,fitaaTB;
@synthesize activityIndicatorView;
@synthesize goButton;
@synthesize clearButton;
@synthesize pageViewController;

@synthesize options;
@synthesize runNum;

- (void)viewDidAppear:(BOOL)animated   {
    [super viewDidAppear:animated];
     NSLog(@"View Did Appear");
    if (alreadyAppeared)    {
        if (reinstateTimer) {
            timer = [NSTimer scheduledTimerWithTimeInterval:0.2 target:self selector:@selector(checkNeedToSimulateMore) userInfo:nil repeats:YES];
            reinstateTimer = NO;
        }
        return;
    }
   
    
    
    // Do any additional setup after loading the view, typically from a nib.
    
    popArray = [[NSMutableArray alloc] init];
   
  
    
    // We need a hostview, you can create one in IB (and create an outlet) or just do this:
    CPTGraphHostingView* hostView = [[CPTGraphHostingView alloc] initWithFrame: CGRectMake(0,0,self.smallView.frame.size.width,self.smallView.frame.size.height)] ;
    [self.smallView addSubview: hostView];
    
    // Create a CPTGraph object and add to hostView
    graph = [[CPTXYGraph alloc] initWithFrame:CGRectMake(0,0,hostView.frame.size.width,hostView.frame.size.height)] ;
    hostView.collapsesLayers = NO; //test for performance 19/6
    hostView.hostedGraph = graph;
    
   
    graph.paddingLeft = 5.0;  //offset of whole graph (incl labels etc) from left edge
    graph.paddingBottom =5.0; 
    
   // graph.plotAreaFrame.masksToBorder = NO;

    graph.plotAreaFrame.paddingLeft = 33.0;  //offset of whole plotspace (incl labels etc) from  left edge of graph
    graph.plotAreaFrame.paddingTop = 5.0;
    graph.plotAreaFrame.paddingRight = 10.0;
    graph.plotAreaFrame.paddingBottom = 40.0;
    
     
    // Get the (default) plotspace from the graph so we can set its x/y ranges
    plotSpace = (CPTXYPlotSpace *) graph.defaultPlotSpace;
    plotSpace.allowsUserInteraction = YES; //allows  pinch zooming and swiping
    plotSpace.globalXRange = [CPTPlotRange plotRangeWithLocation:CPTDecimalFromFloat( 0) length:CPTDecimalFromFloat([[self.options valueForKey:@"maxGenerationsOption"] floatValue] )];
    plotSpace.globalYRange = [CPTPlotRange plotRangeWithLocation:CPTDecimalFromFloat( -0.0001) length:CPTDecimalFromFloat( 1.0002)]; //-0.1, 1.02
    plotSpace.delegate = self;
   
    [self setPlotSpaceRanges];
    
      
    CPTXYAxisSet *axisSet = (CPTXYAxisSet *)graph.axisSet;

    axisSet.xAxis.title = @"Generations";
    axisSet.xAxis.titleOffset = 23;  //Offset up or down of title. 0 = straight under axis
    //axisSet.xAxis.labelOffset = 0.0f; // where labels for major ticks go - ie offset up or down on xaxis. = 0 straight under axis
    //axisSet.xAxis.titleLocation = CPTDecimalFromFloat (200.0f);  // Position along x axis. If not set, automatic
    //axisSet.xAxis.majorIntervalLength = CPTDecimalFromInt(defaultXMajorIntervalLength);
    
    NSNumberFormatter* xFormatter = [[NSNumberFormatter alloc] init];
    [xFormatter setGeneratesDecimalNumbers:NO];
    axisSet.xAxis.labelFormatter = xFormatter;
    
    axisSet.xAxis.axisConstraints = [CPTConstraints constraintWithLowerOffset:0.0]; //stop x axis from moving when scrolling up/down
    
    axisSet.xAxis.labelingPolicy = CPTAxisLabelingPolicyAutomatic;
    
    //axisSet.xAxis.orthogonalCoordinateDecimal = CPTDecimalFromFloat(0.0f); // not sure
    
    
    
    CPTXYAxis* y = axisSet.yAxis;
    y.title = @"Allele Frequency: a";
    y.titleOffset = 18; //amount offset to the left. 0 = up against y axis

    
    CPTMutableTextStyle* ts = [[CPTMutableTextStyle alloc] init];
    ts.fontSize = 10.0;
    y.labelTextStyle = ts;
     
    y.axisConstraints = [CPTConstraints constraintWithLowerOffset:0.0]; // moves axis when scrollling/swiping
 
    y.labelingPolicy = CPTAxisLabelingPolicyAutomatic;
  

   
    NSNumberFormatter* yFormatter = [[NSNumberFormatter alloc] init];
    [yFormatter setMaximumFractionDigits:3];
    [yFormatter setMinimumIntegerDigits:1];
     y.labelFormatter = yFormatter;
    
  
    alreadyAppeared = YES;
  }


#pragma mark - viewDidLoad

- (void)viewDidLoad
{
    [super viewDidLoad];
    NSLog(@"View Did Load");
    
   if ([self respondsToSelector:@selector(edgesForExtendedLayout)])
      self.edgesForExtendedLayout = UIRectEdgeNone; //ios7 prevent part of view from disappearing under nav bar
    
    allPopArray = [[NSMutableArray alloc] init];
    
    
    self.title = @"Allele Freak";
    
   [self tracker:self.title];
    
    UIButton *backButton = [UIButton buttonWithIcon:[FIEntypoIcon leftIcon]];
    UIButton *settingsButton = [UIButton buttonWithIcon:[FIEntypoIcon cogIcon]];
    UIButton *infoButton = [UIButton buttonWithIcon:[FIEntypoIcon circledInfoIcon]];


    UIToolbar* toolbar = [[UIToolbar alloc]
                          initWithFrame:CGRectMake(0, 0, 100, 45)];
    const float colorMask[6] = {222, 255, 222, 255, 222, 255};
    UIImage *img = [[UIImage alloc] init];
    UIImage *maskedImage = [UIImage imageWithCGImage: CGImageCreateWithMaskingColors(img.CGImage, colorMask)];
    
    [toolbar setBackgroundImage:maskedImage forToolbarPosition:UIToolbarPositionAny barMetrics:UIBarMetricsDefault];
    
    // create an array for the buttons
    NSMutableArray* buttons = [[NSMutableArray alloc] initWithCapacity:3];
    
    //add Info button
    UIBarButtonItem *barInfoButton = [[UIBarButtonItem alloc] initWithCustomView:infoButton];
    [buttons addObject:barInfoButton];
    
    // create a spacer between the buttons
    UIBarButtonItem *spacer = [[UIBarButtonItem alloc]
                               initWithBarButtonSystemItem:UIBarButtonSystemItemFixedSpace
                               target:nil
                               action:nil];
    spacer.width = -10;
    [buttons addObject:spacer];
    
    //add Settings button
    UIBarButtonItem *barSettingsButton = [[UIBarButtonItem alloc] initWithCustomView:settingsButton];
    [buttons addObject:barSettingsButton];
    
    
    // put the buttons in the toolbar and release them
    [toolbar setItems:buttons animated:NO];
    if ([toolbar respondsToSelector:@selector(setBarTintColor:)]) {
          [toolbar setBarTintColor:[UIColor colorWithRed:40.0/255.0f green:100.0/255.0f blue:220.0/255.0f alpha:1.0f]];
          [toolbar setTranslucent:NO];
    }
    toolbar.clipsToBounds = YES;
    
    UIBarButtonItem *buttonContainerItem;
    
    buttonContainerItem = [[UIBarButtonItem alloc]
                                initWithCustomView:toolbar];
    
   
    [buttonContainerItem setTintColor:[UIColor clearColor]];
    
    // place the toolbar into the navigation bar
    self.navigationItem.rightBarButtonItem = buttonContainerItem;

    
    
    [backButton addTarget:self action:@selector(popFromNavAnimated) forControlEvents:UIControlEventTouchUpInside];
    self.navigationItem.leftBarButtonItem = [[UIBarButtonItem alloc] initWithCustomView:backButton];
    self.view.backgroundColor = [UIColor genEvolBackgroundColor];

    [settingsButton addTarget:self action:@selector(tempSettingsButton:) forControlEvents:UIControlEventTouchUpInside];
    [infoButton addTarget:self action:@selector(infoButton:) forControlEvents:UIControlEventTouchUpInside];

    self.options = [NSMutableDictionary dictionaryWithObjectsAndKeys:[NSNumber numberWithBool:YES],@"autoClearOption",[NSNumber numberWithLong:1000],@"maxGenerationsOption", [NSNumber numberWithLong:400],@"defaultGenerationsOption", nil];
    
    [self.options addObserver:self forKeyPath:@"autoClearOption" options:0 context:NULL];
    
    [self.options setValue:[NSNumber numberWithBool:YES] forKey:@"autoClearOption"];
    
    defaultYMinorTicksPerInterval = 10;
    defaultYMajorIntervalLength = 0.5f;
    defaultXMajorIntervalLength = 50;
    
    temp = 400;
    animateStartPoint  = [[self.options valueForKey:@"defaultGenerationsOption"] intValue];
    animateCurrentPoint = animateStartPoint;
    
    [goButton setTitleColor:[UIColor grayColor] forState:UIControlStateDisabled];
    [clearButton setTitleColor:[UIColor grayColor] forState:UIControlStateDisabled];
    
    if (USECUSTOMBUTTONS)   {
        [clearButton addBorder];
        [goButton addBorderWithColor:[UIColor colorWithRed:113.0 / 255.0 green:170.0 / 255.0 blue:55.0 / 255.0 alpha:1.0]];
    }
    
    int def = [[self.options valueForKey:@"defaultGenerationsOption"] intValue];
    int max = [[self.options valueForKey:@"maxGenerationsOption"] intValue];
    zoomSlider.value = 1.0 - ((float)def / (float)max);
    
    UIToolbar* numberToolbar = [[UIToolbar alloc]initWithFrame:CGRectMake(0, 0, 320, 50)];
    numberToolbar.barStyle = UIBarStyleBlackTranslucent;
    numberToolbar.items = [NSArray arrayWithObjects:
                           [[UIBarButtonItem alloc]initWithTitle:@"Cancel" style:UIBarButtonItemStyleBordered target:self action:@selector(cancelNumberPad)],
                           [[UIBarButtonItem alloc]initWithBarButtonSystemItem:UIBarButtonSystemItemFlexibleSpace target:nil action:nil],
                           [[UIBarButtonItem alloc]initWithTitle:@"Apply" style:UIBarButtonItemStyleDone target:self action:@selector(doneWithNumberPad)],
                           nil];
    [numberToolbar sizeToFit];
    fitAATB.inputAccessoryView = numberToolbar;
    fitAaTB.inputAccessoryView = numberToolbar;
    fitaaTB.inputAccessoryView = numberToolbar;
    popTB.inputAccessoryView = numberToolbar;
    initialFreqTB.inputAccessoryView = numberToolbar;
    self.inbreedCoeffTB.inputAccessoryView = numberToolbar;
    
    savedText = @"";
    activeTF = nil;
    doneEditing = YES;
    
    animatePopArray = [[NSMutableArray alloc] init];
    
    alreadyAppeared = NO;
    reinstateTimer = NO;
    
    [self addObserver:self forKeyPath:@"runNum" options:0 context:NULL];
    [self setValue:@0 forKey:@"runNum"];
    
    NSInteger afUsageCount = [[NSUserDefaults standardUserDefaults] integerForKey:@"af_usage_count"];
    ++afUsageCount;
    [[NSUserDefaults standardUserDefaults] setInteger:afUsageCount forKey:@"af_usage_count"];
    [[NSUserDefaults standardUserDefaults] synchronize];
    
    if (afUsageCount <=1)   { //first time using Allele Freak
        [self infoButton:self];
        
    }
}
    

- (void)didReceiveMemoryWarning
{
    [super didReceiveMemoryWarning];
    NSLog(@"Memory warning");
    // Dispose of any resources that can be recreated.
}

- (void)viewWillDisappear:(BOOL)animated    {
    if (timer)    {
        reinstateTimer = YES;
        [timer invalidate];
        timer = nil;
    }
}

- (void)dealloc {
    [self removeObserver:self forKeyPath:@"runNum"];
    
}


- (void)cancelNumberPad {
   // doneEditing = YES;
    activeTF.text = savedText;
    [activeTF resignFirstResponder];
}

- (void)doneWithNumberPad   {
  //  doneEditing = YES;
    [activeTF resignFirstResponder];
}

- (IBAction)handleLongPress:(UILongPressGestureRecognizer*)sender {
    if (sender.state == UIGestureRecognizerStateBegan)  {
        NSLog(@"Long pressed!");
        
        
        
        pageViewController = [[UIPageViewController alloc] initWithTransitionStyle:UIPageViewControllerTransitionStylePageCurl  navigationOrientation:UIPageViewControllerNavigationOrientationHorizontal options:nil];
        pageViewController.view.backgroundColor = [UIColor blueColor];
        pageViewController.delegate = self;
        pageViewController.dataSource = self;

        
       contentViewController= [[AlleleFreakStatsViewController alloc] initWithNibName:@"AlleleFreakStatsViewController" bundle:nil];
       contentViewController.popArray = [allPopArray objectAtIndex:[allPopArray count] - 1];
       contentViewController.options = options;
       viewControllers = [NSArray arrayWithObject:contentViewController];
        
        int index = [allPopArray count] - 1;
        contentViewController.graphNum = [allPopArray count];
        CPTScatterPlot* pl = (CPTScatterPlot*)[graph plotAtIndex:index];
        CPTLineStyle *pls = pl.dataLineStyle;
        contentViewController.graphColor = [pls.lineColor.uiColor copy];
        pageViewController.title = @"Allele Freak Stats";
        UIButton *backButton = [UIButton buttonWithIcon:[FIEntypoIcon leftIcon]];
        [backButton addTarget:pageViewController action:@selector(popFromNavAnimated) forControlEvents:UIControlEventTouchUpInside];
        pageViewController.navigationItem.leftBarButtonItem = [[UIBarButtonItem alloc] initWithCustomView:backButton];
        pageViewController.view.backgroundColor = [UIColor genEvolBackgroundColor];
       
        [pageViewController setViewControllers:viewControllers direction:UIPageViewControllerNavigationDirectionForward animated:NO completion:nil];
        
    }
}

- (void)handleSwipe:(UIPanGestureRecognizer *) gesture  {
    
    NSLog(@"HANDLING SWIPE!!");
    if (gesture.state == UIGestureRecognizerStateEnded) {
      NSLog(@"Swipe ended!!");
    }
}

-(int)paramsSummary   {
    //used for analytics
    
    int popSumm = (popTB.text.intValue == 0) ? 1 : 2;
    int initFreqSumm = (initialFreqTB.text.doubleValue == 0.5) ? 1 : 2;
    int inbreedSumm = (self.inbreedCoeffTB.text.doubleValue == 0.0) ? 1 : 2;
    int runNumSumm = (self.runNum <= 1) ? 1 : 2;
    int zoomSliderSumm;
    if (self.zoomSlider.value > 0.601)  {
        zoomSliderSumm = 3;
    }
    else if (self.zoomSlider.value < 0.599)  {
        zoomSliderSumm = 2;
    }
    else{
        zoomSliderSumm = 1;
    
    }
    
    int fitAASumm = (self.fitAATB.text.doubleValue == 1.0) ? 1 : 2;
    int fitAaSumm = (self.fitAaTB.text.doubleValue == 1.0) ? 1 : 2;
    int fitaaSumm = (self.fitaaTB.text.doubleValue == 1.0) ? 1 : 2;
   
    return popSumm * 10000000 + initFreqSumm * 1000000 + inbreedSumm * 100000 + runNumSumm * 10000 + zoomSliderSumm * 1000 + fitAASumm * 100 + fitAaSumm * 10 + fitaaSumm * 1;
    
}

#pragma mark - observing methods

- (void)observeValueForKeyPath:(NSString *)keyPath ofObject:(id)object change:(NSDictionary *)change context:(void *)context    {
    NSLog(@"Observing %@ %@",object,keyPath);
    if ([keyPath isEqualToString:@"autoClearOption"]) {
        BOOL autoState = [[object valueForKey:@"autoClearOption"] boolValue];
        [self.runLabelHeader setHidden:autoState];
        [self.runNumLabel setHidden:autoState];
        
    }
    else if ([keyPath isEqualToString:@"runNum"])   {
        NSNumber*  n = [object valueForKey:@"runNum"];
        [self.runNumLabel setText:[n stringValue]];
        
        if (n.intValue == 0)    {
            self.runNumLabel.textColor = [UIColor blackColor];
            
        }
        else    {
          switch (([n intValue] - 1) % 7)  {
            case 0:
                self.runNumLabel.textColor = [UIColor blueColor];
                break;
            case 1:
                self.runNumLabel.textColor = [UIColor greenColor];
                break;
            case 2:
                self.runNumLabel.textColor = [UIColor redColor];
                break;
            case 3:
                self.runNumLabel.textColor = [UIColor blackColor];
                break;
            case 4:
                self.runNumLabel.textColor = [UIColor brownColor];
                break;
            case 5:
                self.runNumLabel.textColor = [UIColor darkGrayColor];
                break;
            case 6:
                self.runNumLabel.textColor = [UIColor magentaColor];
                
          }
        }

        
    }
    else{
        [super observeValueForKeyPath:keyPath ofObject:object change:change context:context];
    }
}

#pragma mark - plot methods

- (void)setPlotSpaceRangesXOnly {
    // Note that these CPTPlotRange are defined by START and LENGTH (not START and END) !!
    
    float factor =  1 - [zoomSlider value];
    
    float lenX = [[self.options valueForKey:@"maxGenerationsOption"] floatValue] * factor ;
    NSUserDefaults* defaults = [NSUserDefaults standardUserDefaults];
    double minX = [defaults doubleForKey:@"af_zoom_in_limit_x"];
    
    if (lenX < minX)  {
        lenX = minX;
    }
    
    [plotSpace setXRange: [CPTPlotRange plotRangeWithLocation:CPTDecimalFromFloat( 0  * factor) length:CPTDecimalFromFloat( lenX)]]; //-30, 430
    
}

- (void)setPlotSpaceRanges {
    // Note that these CPTPlotRange are defined by START and LENGTH (not START and END) !!
   
        float factor =  1 - [zoomSlider value];
    
        float lenX = [[self.options valueForKey:@"maxGenerationsOption"] floatValue] * factor ;
        NSUserDefaults* defaults = [NSUserDefaults standardUserDefaults];
        double minX = [defaults doubleForKey:@"af_zoom_in_limit_x"];

        if (lenX < minX)  {
            lenX = minX;
        }
    
        [plotSpace setXRange: [CPTPlotRange plotRangeWithLocation:CPTDecimalFromFloat( 0  * factor) length:CPTDecimalFromFloat( lenX)]]; //-30, 430
        
        [plotSpace setYRange: [CPTPlotRange plotRangeWithLocation:CPTDecimalFromFloat(-0.0001  ) length:CPTDecimalFromFloat( 1.0002  )]];
    
}


- (void)setPlotSpaceRangesWithPoint:(CGPoint)point {
    // Note that these CPTPlotRange are defined by START and LENGTH (not START and END) !!
    
    int def = [[self.options valueForKey:@"defaultGenerationsOption"] intValue];
    int max = [[self.options valueForKey:@"maxGenerationsOption"] intValue];
    
    if ((point.x < 100) && (point.y < 100)) {
        zoomSlider.value = 1.0;
        
        NSUserDefaults* defaults = [NSUserDefaults standardUserDefaults];
        double minX = [defaults doubleForKey:@"af_zoom_in_limit_x"];
        double minY = [defaults doubleForKey:@"af_zoom_in_limit_y"];
    
        float factor =  1 - [zoomSlider value];
        [plotSpace setXRange: [CPTPlotRange plotRangeWithLocation:CPTDecimalFromFloat( 0  * factor) length:CPTDecimalFromFloat(minX)]];
        [plotSpace setYRange: [CPTPlotRange plotRangeWithLocation:CPTDecimalFromFloat(-0.0001 ) length:CPTDecimalFromFloat(minY)]];
       [self gaButtonEventWithLabel:@"af_doubletap" andValue:[NSNumber numberWithInt:1]];
    }
    else{
        zoomSlider.value = 1.0 - ((float)def / (float)max);
        
        float factor =  1 - [zoomSlider value];
        [plotSpace setXRange: [CPTPlotRange plotRangeWithLocation:CPTDecimalFromFloat( 0  * factor) length:CPTDecimalFromFloat( [[self.options valueForKey:@"maxGenerationsOption"] floatValue] * factor )]]; //-30, 430
    
        [plotSpace setYRange: [CPTPlotRange plotRangeWithLocation:CPTDecimalFromFloat(-0.0001 ) length:CPTDecimalFromFloat( 1.0002 )]];
        [self gaButtonEventWithLabel:@"af_doubletap" andValue:[NSNumber numberWithInt:0]];
    }

}

- (BOOL)plotSpace:(CPTPlotSpace *)space
shouldHandlePointingDeviceUpEvent:(id)event atPoint:(CGPoint)point {
    
    NSSet *touches = [event allTouches];
    if (((UITouch *)[touches anyObject]).tapCount == 2) {
        NSLog(@"Double Tap");
        
        [self setPlotSpaceRangesWithPoint:point];
 
    }
    return YES;
}


- (BOOL)plotSpace:(CPTPlotSpace *)space shouldScaleBy:(CGFloat)interactionScale aboutPoint:(CGPoint)interactionPoint    {
    return YES;
}

- (BOOL)plotSpace:(CPTPlotSpace *)space shouldHandlePointingDeviceDraggedEvent:(UIEvent *)event atPoint:(CGPoint)point  {
   // NSLog(@"should handle dragged");
    return YES;
}
- (void)plotSpace:(CPTPlotSpace *)space didChangePlotRangeForCoordinate:(CPTCoordinate)coordinate   {
}


-(CPTPlotRange*)plotSpace:(CPTPlotSpace *)space willChangePlotRangeTo:(CPTPlotRange *)newRange forCoordinate:(CPTCoordinate)coordinate  {
    if (coordinate == CPTCoordinateX)   {
      //  NSLog(@"Xloc will be: %f length will be: %f",newRange.locationDouble,newRange.lengthDouble);
        NSUserDefaults* defaults = [NSUserDefaults standardUserDefaults];
        double min = [defaults doubleForKey:@"af_zoom_in_limit_x"];
     //   double min = [[self.options valueForKey:@"defaultGenerationsOption"] doubleValue] / 100.0f;
        if (newRange.lengthDouble < min)   {
            
            newRange = [CPTPlotRange plotRangeWithLocation:newRange.location length:CPTDecimalFromFloat(min)];
                                                                                                        
           
        }
        zoomSlider.value = 1 - (newRange.lengthDouble / [[self.options valueForKey:@"maxGenerationsOption"] doubleValue]);
    }
    else if (coordinate == CPTCoordinateY)   {
     //   NSLog(@"Xloc will be: %f length will be: %f",newRange.locationDouble,newRange.lengthDouble);
        NSUserDefaults* defaults = [NSUserDefaults standardUserDefaults];
        double min = [defaults doubleForKey:@"af_zoom_in_limit_y"];
       // double min = (1.0f / 100.0f) * 5.0;
        if (newRange.lengthDouble < min)   {
            
            
            newRange = [CPTPlotRange plotRangeWithLocation:newRange.location length:CPTDecimalFromFloat(min)];
            
            
        }
    }

    return newRange;
}

-(NSUInteger)numberOfRecordsForPlot:(CPTPlot *)plotnumberOfRecords {
    int i = ((NSString*)(plotnumberOfRecords.identifier)).intValue;
    NSArray* pArray = allPopArray[i];
    if ([pArray count] > [[self.options valueForKey:@"defaultGenerationsOption"] intValue])   {
       return [[animatePopArray objectAtIndex:i] intValue];
    }
    else
        return [pArray count];
    
 
}


// This method is here because this class also functions as datasource for our graph
// Therefore this class implements the CPTPlotDataSource protocol
-(NSNumber *)numberForPlot:(CPTPlot *)inPlot field:(NSUInteger)fieldEnum recordIndex:(NSUInteger)index
{
    // We need to provide an X or Y (this method will be called for each) value for every index
;
    
    // This method is actually called twice per point in the plot, one for the X and one for the Y value
    if(fieldEnum == CPTScatterPlotFieldX)
    {
        // Return x value, which will, depending on index, be between -4 to 4
        // return [NSNumber numberWithInt: x];
        
        NSString* s = [inPlot.identifier copyWithZone:Nil];
        int i = [s intValue];
        NSArray* pp = [allPopArray objectAtIndex:i];
        Pop* p = [pp objectAtIndex:index];
        if (index == ([pp count] - 1))    { //last entry
            if  ((p.pFreq <= 0.0) || (p.pFreq >= 1.0))  {
               // NSLog(@"iiindex %i",index);
                return [NSNumber numberWithDouble:[[self.options valueForKey:@"maxGenerationsOption"] doubleValue]];
            }
            else{
               // NSLog(@"iindex %i",index);
                return [NSNumber numberWithDouble:index];
            }
        }
        else{
           // NSLog(@"index %i",index);
            return [NSNumber numberWithDouble:index];
        }
        
        
    } else {
        NSString* s = [inPlot.identifier copyWithZone:Nil];
        int i = [s intValue];
        NSArray* pp = [allPopArray objectAtIndex:i];
        Pop* p = [pp objectAtIndex:index];
        return [NSNumber numberWithDouble:p.pFreq];
        
    }
        
}


#pragma mark - Simulating and plotting

- (IBAction)goPressed:(id)sender {
    
    animateStartPoint  = [[self.options valueForKey:@"defaultGenerationsOption"] intValue];
    animateCurrentPoint = animateStartPoint;
    
    if ([[self.options valueForKey:@"autoClearOption"]  isEqual:[NSNumber numberWithBool:YES]]){
        [self clearPressed:sender];
        
    }
    [self setValue:@([allPopArray count]+1) forKey:@"runNum"];
    
        
    [self setPlotSpaceRanges];

   
    NSMutableArray* newPopArray  = [[NSMutableArray alloc] init];
    
    if (newDataTimer)  {
        [newDataTimer invalidate];
        newDataTimer = nil;
    }
    if (timer)  {
        [timer invalidate];
        timer = nil;
    }
    
    [goButton setEnabled:NO];
    [activityIndicatorView startAnimating];
    [self gaButtonEventWithLabel:@"af_go_pressed" andValue:[NSNumber numberWithInt:self.paramsSummary]];
    
    [self performSelectorInBackground:@selector(simulateDefGenerations:) withObject:newPopArray];
 
  
}

- (void)simulateDefGenerations:(NSMutableArray*)newAr {
    NSLog(@"Simulate  Def Generations");
    NSMutableArray* newPopArray  = [[NSMutableArray alloc] init];
    
    RelFitness* inF = [[RelFitness alloc] initWithH1:fitaaTB.text.doubleValue andHet:fitAaTB.text.doubleValue andH2:fitAATB.text.doubleValue];
    
    for (int i = 0;i < [[self.options valueForKey:@"defaultGenerationsOption"] intValue]; ++i) {
        if (i == 0) {
            pop = [[Pop alloc] initWithPopNum:popTB.text.intValue andInitP:initialFreqTB.text.doubleValue andFit:inF andF:self.inbreedCoeffTB.text.doubleValue];
            
        }
        else    {
            pop = [[Pop alloc] initWithPop:pop];
            [pop newGen];
        }
        
        
        [newPopArray addObject:pop];
        if (([pop pFreq] <= 0.0) || ([pop pFreq] >= 1.0))   {
            pop = [[Pop alloc] initWithPop:pop];
            //add extra limit entry (0 or 1) which will show at x value maxindex
            [newPopArray addObject:pop];
            break;
        }
    }
    
    
    [self performSelectorOnMainThread:@selector(plotDefGenerations:) withObject:newPopArray waitUntilDone:NO];
    
    
    
    
}

- (void)plotDefGenerations:(NSMutableArray*)newPopArray {
    
    NSLog(@"Plot Def Generations");
    CPTScatterPlot* pl = [[CPTScatterPlot alloc] initWithFrame:CGRectZero];
    int i = [allPopArray count];
    
    pl.identifier = [NSString stringWithFormat:@"%i",i];
    CPTMutableLineStyle *pls = [CPTMutableLineStyle lineStyle];
    switch (i % 7)  {
        case 0:
            pls.lineColor = [CPTColor blueColor];
            break;
        case 1:
            pls.lineColor = [CPTColor greenColor];
            break;
        case 2:
            pls.lineColor = [CPTColor redColor];
            break;
        case 3:
            pls.lineColor = [CPTColor blackColor];
            break;
      //  case 4:  removed yellow - too hard to see
      //     pls.lineColor = [CPTColor yellowColor];
      //      break;
        case 4:
            pls.lineColor = [CPTColor brownColor];
            break;
            
        case 5:
            pls.lineColor = [CPTColor darkGrayColor];
            break;
        case 6:
            pls.lineColor = [CPTColor magentaColor];
            
    }
    pl.dataLineStyle = pls;
    pl.dataSource = self;
    pl.cachePrecision = CPTPlotCachePrecisionDouble;
    [allPopArray addObject:newPopArray];
    [animatePopArray addObject:[NSNumber numberWithInt:animateStartPoint]];
    
    [graph addPlot:pl toPlotSpace:graph.defaultPlotSpace];
    
     [pl reloadData];
    
  //  NSLog(@"finished performing complete long task");
    [activityIndicatorView stopAnimating];
    [goButton setEnabled:YES];
    
    if (timer)    {
        [timer invalidate];
        timer = nil;
    }
    timer = [NSTimer scheduledTimerWithTimeInterval:0.2 target:self selector:@selector(checkNeedToSimulateMore) userInfo:nil repeats:YES];
 
}


- (void)checkNeedToSimulateMore    {
    //NSLog(@"Check Need To Simulate More");
    double max = plotSpace.xRange.locationDouble;
    max+= plotSpace.xRange.lengthDouble;
    int maxInt = (int)max;
    //  NSLog(@"didChangePlotRange loc: %f len %f max: %i",sp.xRange.locationDouble,sp.xRange.lengthDouble,maxInt);
    
    BOOL needsReload = NO;
    
    int start = -1;
    for ( NSMutableArray* p in allPopArray )  {
        start = [p count];
        Pop* po = (Pop*)[p objectAtIndex:([p count] - 1)];
        if ((po.pFreq  <= 0.0) || (po.pFreq >= 1.0)) {
        }
        
        else if (start < maxInt)   {
            needsReload = YES;
            
            break;
        }
    }
    
    NSLog(@"Check Need to Simulate More. Needs reload %i. start %i",needsReload, start);
    
    if (needsReload)    {
        if (timer)    {
            [timer invalidate];
            timer = nil;
        }
        NSLog(@"calling prepare more sim");
        
        [self performSelectorOnMainThread:@selector(prepareForMoreSimulation) withObject:nil waitUntilDone:YES];
        
        
        [self performSelectorInBackground:@selector(simulateMoreGens:) withObject:[NSNumber numberWithInt:max]];
    }
    
    
}

- (void)prepareForMoreSimulation {
    NSLog(@"Prepare for More Simulation");
    
    [activityIndicatorView startAnimating];
    [goButton setEnabled:NO];
    [clearButton setEnabled:NO];
    
    
}

- (void)simulateMoreGens:(NSNumber*)upTo    {
    NSLog(@"Simulate More Gens");
    [self gaButtonEventWithLabel:@"af_simulating_more_gens" andValue:upTo];
    
    // scrolled or zoomed past default plotspace. Need to simulate and load allpoparray with data beyond def num of gens if
    // not already done
    
    
    
    BOOL needsReload = NO;
    
  //  NSLog(@"In perform long extend task");
    
    NSMutableArray* morePopAllArray = [[NSMutableArray alloc] init];
    
    
    for ( NSMutableArray* p in allPopArray )  {
        NSMutableArray* morePopArray = [[NSMutableArray alloc] init];
        
        int start = [p count];
        Pop* lastPop = [[Pop alloc] initWithPop:(Pop*)p[[p count] -1]];
        if (lastPop.fixed)  {
            
        }
        else
            // if (start < upTo.intValue)    {  !!!!
            if (start < [[self.options valueForKey:@"maxGenerationsOption"] floatValue])   {
                int j = 0;
                //  for (int i = start;i < upTo.intValue;++i)    {
                for (int i = start;i < [[self.options valueForKey:@"maxGenerationsOption"] floatValue];++i)    {
                    if (i == start) {
                        pop = [[Pop alloc] initWithPop:lastPop];
                        
                    }
                    else{
                        pop = [[Pop alloc] initWithPop:(Pop*)morePopArray[j-1]];
                    }
                    [pop newGen];
                    [morePopArray addObject:pop];
                    needsReload = YES;
                    ++j;
                    if (([pop pFreq] <= 0.0) || ([pop pFreq] >= 1.0))   {
                        pop = [[Pop alloc] initWithPop:pop];
                        //add extra limit entry (0 or 1) which will show at x value maxindex
                        [morePopArray addObject:pop];
                        break;
                    }

                    
                }
            }
        [morePopAllArray addObject:morePopArray];
        
        
        
        
    }
    
    //NSLog(@"Finishing long extend task. needs reload = %i",needsReload);
    
    if (needsReload)    {
        
         [self performSelectorOnMainThread:@selector(finishedSimulatingMoreGens:) withObject:morePopAllArray waitUntilDone:NO];
        
    }

}


- (void)finishedSimulatingMoreGens:(NSMutableArray*)morePopAllArray {
    
    NSLog(@"Finished Simulating More Gens");
    
    
    int i = 0;
    for (NSMutableArray* pp in allPopArray)  {
        if  ([[morePopAllArray objectAtIndex:i]  count] > 0) {
            [pp addObjectsFromArray:[morePopAllArray objectAtIndex:i]];
              }
        ++i;
    }
    
    
   // NSLog(@"finished performing complete long extend task");
    [activityIndicatorView stopAnimating];
    

    NSUserDefaults* defaults = [NSUserDefaults standardUserDefaults];
    double refRate = [defaults doubleForKey:@"af_animate_plot_slider"];
    refRate /= 1000.0; //timer is in secs not millisecs
    newDataTimer = [NSTimer scheduledTimerWithTimeInterval:refRate target:self selector:@selector(checkMoreGenPlotsRequired) userInfo:nil repeats:YES];
}

- (void)animatePlotMoreGens {
    
    while ([self needsMoreAnimating])   {
        [self performSelectorOnMainThread:@selector(plotABitMore) withObject:nil waitUntilDone:YES];
        sleep(1);
        
    }
    
    [self performSelectorOnMainThread:@selector(finishedPlottingMoreGens) withObject:nil waitUntilDone:YES];
    
    
}

- (BOOL)needsMoreAnimating  {
    BOOL needsMore = NO;
    int i = 0;
    NSArray* ar = [graph allPlots];
    for (CPTScatterPlot* p in ar)  {
        if (p.cachedDataCount < [[self.options valueForKey:@"maxGenerationsOption"] intValue])     {
            NSArray* popAr = [allPopArray objectAtIndex:i];
            if ((p.cachedDataCount) < [popAr count])    {
                needsMore = YES;
                break;
            }
            
        }
        ++i;
        
    }
     return needsMore;
}

- (void)checkMoreGenPlotsRequired {
    
    NSLog(@"checking for More Gen Plots Required");
    NSArray* ar = [graph allPlots];
    BOOL needsMoreAnimating = NO;
    int i = 0;
    for (CPTScatterPlot* p in ar)  {
        if (p.cachedDataCount < [[self.options valueForKey:@"maxGenerationsOption"] intValue])     {
            NSArray* popAr = [allPopArray objectAtIndex:i];
            if ((p.cachedDataCount) < [popAr count])    {
                needsMoreAnimating = YES;
                break;
            }
            
        }
        ++i;
    }
    
    if (needsMoreAnimating) {
                
        [self performSelectorOnMainThread:@selector(plotABitMore) withObject:nil waitUntilDone:YES];
        
    }
    else{
        [self performSelectorOnMainThread:@selector(finishedPlottingMoreGens) withObject:nil waitUntilDone:YES];
        if (newDataTimer)  {
            [newDataTimer invalidate];
            newDataTimer = nil;
        }
         
    }
    
    
    
}


- (void)plotABitMore    {
    
    NSUserDefaults* defaults = [NSUserDefaults standardUserDefaults];
    int animateNumPointsPerRefresh = [defaults integerForKey:@"af_gens_per_refresh"];
    
    [activityIndicatorView startAnimating];
    [goButton setEnabled:NO];
    [clearButton setEnabled:NO];
    int max = [[self.options valueForKey:@"maxGenerationsOption"] intValue];
    int i = 0;
    
    
    animateCurrentPoint+=animateNumPointsPerRefresh;
    if (animateCurrentPoint > max)  {
        animateCurrentPoint = max;
    }
    
    for (NSMutableArray* pp in allPopArray)  {
        CPTScatterPlot* p =  (CPTScatterPlot*)[graph  plotAtIndex:i];
        int range;
        max = [[self.options valueForKey:@"maxGenerationsOption"] intValue];
        if ([pp count] < max)   {
            max = [pp count];
        }
        if (p.cachedDataCount < max)    {
            if ((p.cachedDataCount + animateNumPointsPerRefresh) > max)  {
                range = max - p.cachedDataCount;
            }
            else{
                range = animateNumPointsPerRefresh;
            }
            NSLog(@"Plot A Bit More. Cachedcount %d range %i",p.cachedDataCount,range);
             int newCount = p.cachedDataCount + range;
            [animatePopArray replaceObjectAtIndex:i withObject:[NSNumber numberWithInt:newCount]];
            [p insertDataAtIndex:p.cachedDataCount numberOfRecords:range];
            
            
        }
        ++i;
        
        
    }
    
    
    
}


- (void)finishedPlottingMoreGens    {
    NSLog(@"Finished Plotting More Gens");
    [activityIndicatorView stopAnimating];
    [goButton setEnabled:YES];
    [clearButton setEnabled:YES];
    
    
}

#pragma mark - Text field delegates

-(BOOL)textFieldShouldBeginEditing:(UITextField *)textField   {
    
    if (activeTF)  {
        if ([self textFieldShouldEndEditing:activeTF])    {
            
        }
        else{
            return NO;
        }
    }
    
    if (doneEditing)    {
        [textField setFont:[UIFont systemFontOfSize:14]];
        [goButton setEnabled:NO];
        savedText = textField.text;
        activeTF = textField;
     //   doneEditing = NO;
        return YES;
    }
    else{
        
        return NO;
    }
}


-(BOOL)textFieldShouldEndEditing:(UITextField *)textField   {
    NSNumberFormatter* f = [[NSNumberFormatter alloc] init];
    [f setNumberStyle:NSNumberFormatterDecimalStyle];
    NSNumber* test = [f numberFromString:textField.text];
    
    UIAlertView* alert = [[UIAlertView alloc] initWithTitle:@"!" message:@"Please enter Positive Relative Fitness"  delegate:self cancelButtonTitle:@"OK" otherButtonTitles:nil];
    
                                                                              
    
    if ((textField == fitAaTB) || (textField == fitAATB) || (textField == fitaaTB) )  {
        if (test)   {
            if ([test floatValue] >=0.0)    {//&& ([test floatValue] <=1.0)) {
                if (([test floatValue] - [test intValue]) == 0.0)   {
                    [f setMinimumFractionDigits:1];
                    textField.text = [f stringFromNumber:test];
                    
                }
                [goButton setEnabled:YES];
                return YES;
            }
            else{
                [alert show];
                return NO;
            }
            
        }
        else{
            return NO;
        }
    }
    else if (textField == popTB)    {
        if (test)   {
            if ([test intValue] >0.0)    {//&& ([test floatValue] <=1.0)) {
                NSScanner* scan = [NSScanner scannerWithString:textField.text];
                int targetInt;
                if ([scan scanInt:&targetInt])   {
                 
                    [textField setFont:[UIFont systemFontOfSize:14]];
                    [goButton setEnabled:YES];
                    return YES;
                }
                else {
                    alert.message = @"Please enter integer population size!";
                    [alert show];
                    return NO;
                }
            }
            else if ([test intValue]  == 0)  {
                textField.text = @"  ∞";
                [textField setFont:[UIFont systemFontOfSize:25]];
                [goButton setEnabled:YES];
                return YES;
                
            }
            else{
                alert.message = @"Please enter positive population size!";
                [alert show];
                return NO;
            }
            
        }
        else{
            if ([textField.text rangeOfString:@"∞"].location == NSNotFound)    {
                if ([textField.text length] == 0)   {
                    textField.text = @"  ∞";
                    [textField setFont:[UIFont systemFontOfSize:25]];
                    [goButton setEnabled:YES];
                    return YES;

                }
                alert.message = @"Please enter valid population size! (Note: enter 0 for Infinite population)";
                [alert show];
                return NO;
                                
            }
            else{
                
                [textField setFont:[UIFont systemFontOfSize:25]];
                [goButton setEnabled:YES];
                return YES;

               
            }
            
            
        }

    }
    else if (textField == initialFreqTB)   {
        if (test)   {
            if (([test intValue] >=0.0) && ([test floatValue] <=1.0)) {
                if (([test floatValue] - [test intValue]) == 0.0)   {
                    [f setMinimumFractionDigits:1];
                    textField.text = [f stringFromNumber:test];
                }
                    [goButton setEnabled:YES];
                    return YES;
            }
            else {
                    alert.message = @"Initial frequency of 'little a' allele should be:  0 <= freq(a) <= 1";
                    [alert show];
                    return NO;
                }
            }
        else{
                alert.message = @"Please enter valid initial freqency  for 'little a' allele";
                [alert show];
                return NO;
        }
            
                

        
    }
    else if (textField == self.inbreedCoeffTB)   {
        if (test)   {
            if (([test intValue] >=-1.0) && ([test floatValue] <=1.0)) {
                if (([test floatValue] - [test intValue]) == 0.0)   {
                    [f setMinimumFractionDigits:1];
                    textField.text = [f stringFromNumber:test];
                }
                [goButton setEnabled:YES];
                return YES;
            }
            else {
                if ([test floatValue] > 0)  {
                    alert.message = @"Inbreeding coefficient (F)  must be <= 1.0";
                    [alert show];
                    return NO;
                }
                else    {
                    alert.message = @"Please enter valid inbreeding coefficient (F)";
                    [alert show];
                    return NO;
                    
                }
            }
        }
        else{
            alert.message = @"Please enter valid inbreeding coefficient (F)";
            [alert show];
            return NO;
        }
    }

    
        
    [goButton setEnabled:YES];
    return YES;
}

-(BOOL)textFieldShouldReturn:(UITextField *)textField   {
    if (textField == popTB) {
        [popTB resignFirstResponder];
    }
    else if  (textField == initialFreqTB)  {
        [initialFreqTB resignFirstResponder];
    }
    else if (textField == fitaaTB)  {
        [fitaaTB resignFirstResponder];
        
    }
    else if (textField == fitAaTB)  {
        [fitAaTB resignFirstResponder];
        
    }
    else if (textField == fitAATB)  {
        [fitAATB resignFirstResponder];
        
    }
    else if (textField == self.inbreedCoeffTB)  {
        [self.inbreedCoeffTB resignFirstResponder];
    }
    
   
    return YES;
}


#pragma mark - Action methods

- (IBAction)clearPressed:(id)sender {
    NSArray* allPlots = [graph allPlots];
    int max = [allPlots count];
    for (int i = 0;i < max;++i)    {
        [graph removePlot:[allPlots objectAtIndex:i]];
    }
    [allPopArray removeAllObjects];
    [animatePopArray removeAllObjects];
    [graph reloadData];
    [self setValue:@([allPopArray count]) forKey:@"runNum"];
    [self gaButtonEventWithLabel:@"af_clear_pressed" andValue:[NSNumber numberWithInt:0]];
}

- (IBAction)zoomSliderPressed:(id)sender {
    
    [self setPlotSpaceRangesXOnly];
        
}

- (IBAction)tempSettingsButton:(id)sender {
    AlleleFreakSettingsViewController *setVC = [[AlleleFreakSettingsViewController alloc] initWithNibName:@"AlleleFreakSettingsViewController" bundle:nil];
    setVC.modalTransitionStyle = UIModalTransitionStylePartialCurl;
    setVC.delegate = self;
    setVC.d = self.options;
    [self presentModalViewController:setVC animated:YES];
    
     
    
}

- (IBAction)infoButton:(id)sender   {
    
    InfoViewController *infoVC = [[InfoViewController alloc] initWithNibName:@"InfoViewController" bundle:nil  htmlName:@"allele-freak-info" trackerTitle:@"Allele Freak Info" ];
    infoVC.title = @"Allele Freak Info";
    UINavigationController *navController = [UINavigationController navigationControllerWithGenEvolStyle];
    navController.viewControllers = @[infoVC];
    navController.view.frame = CGRectMake(0, 0, 280, 330);
    navController.view.layer.cornerRadius = 5.0f;
    navController.view.layer.masksToBounds = YES;
    
    [self presentPopupViewController:navController animationType:MJPopupViewAnimationSlideBottomBottom];
   
    
}

- (void)geSettingsVC:(GenEvolSettingsViewController *)geVC didFinishEntering:(NSDictionary *)d  {
    NSLog(@"GenEvol settings did finish");
    if (((AlleleFreakSettingsViewController*)(geVC)).changedDefOrMaxGenerations == YES) {
        plotSpace.globalXRange = [CPTPlotRange plotRangeWithLocation:CPTDecimalFromFloat( 0) length:CPTDecimalFromFloat([[self.options valueForKey:@"maxGenerationsOption"] floatValue] )];
        [self setPlotSpaceRangesWithPoint:CGPointMake(100,100)]; // equivalent to double tapping in main area of graph - reset display to default
    }
}

- (void)dismissModalViewControllerAnimated:(BOOL)animated   {
    NSLog(@"dismissing curl");
    [super dismissModalViewControllerAnimated:animated];
}
- (void)viewDidUnload {
    [self setActivityIndicatorView:nil];
    [self setGoButton:nil];
    [self setLongPressRecogniser:nil];
    
    self->contentViewController = nil;
    self->viewControllers = nil;
    [self setPageViewController:nil];
    
    
    [self setRunLabelHeader:nil];
    [self setRunNumLabel:nil];
    [self setClearButton:nil];
    [super viewDidUnload];
}


- (UIViewController*)pageViewController:(UIPageViewController *)pageViewController viewControllerAfterViewController:(UIViewController *)viewController {
    
    NSUInteger currIndex = [allPopArray indexOfObject:[(AlleleFreakStatsViewController*)viewController popArray]];
    if (currIndex >= ([allPopArray count] - 1) )  {
        return nil;
    }
    else{
        AlleleFreakStatsViewController* next = [[AlleleFreakStatsViewController alloc] initWithNibName:@"AlleleFreakStatsViewController" bundle:nil];
        next.popArray = [allPopArray objectAtIndex:(currIndex+1)];
        int index =  currIndex + 1;
        next.graphNum =  index + 1;
        CPTScatterPlot* pl = (CPTScatterPlot*)[graph plotAtIndex:index];
        CPTLineStyle *pls = pl.dataLineStyle;
        next.graphColor = [pls.lineColor.uiColor copy];

        return next;
    }

}

- (UIViewController*)pageViewController:(UIPageViewController *)pageViewController viewControllerBeforeViewController:(UIViewController *)viewController    {
    NSUInteger currIndex = [allPopArray indexOfObject:[(AlleleFreakStatsViewController*)viewController popArray]];
    if (currIndex <= 0)   {
        return nil;
    }
    else{
        AlleleFreakStatsViewController* before = [[AlleleFreakStatsViewController alloc] initWithNibName:@"AlleleFreakStatsViewController" bundle:nil];
        before.popArray = [allPopArray objectAtIndex:(currIndex - 1)];
        int index =  currIndex - 1;
        before.graphNum =  index + 1;
        CPTScatterPlot* pl = (CPTScatterPlot*)[graph plotAtIndex:index];
        CPTLineStyle *pls = pl.dataLineStyle;
        before.graphColor = [pls.lineColor.uiColor copy];
        return before;
    }
    
}

- (UIPageViewControllerSpineLocation)pageViewController:(UIPageViewController *)pageViewController spineLocationForInterfaceOrientation:(UIInterfaceOrientation)orientation {
    return UIPageViewControllerSpineLocationMin;
}
@end
