# Supplementary material for: Genetics and Evolution: An iOS Application to Supplement Introductory Courses in Transmission and Evolutionary Genetics
Source: G3 (Bethesda). 2014 Apr 11;4(5):779–81. doi: 10.1534/g3.114.010215 (PMC4025476; doi:10.1534/g3.114.010215)
Supplement: Supporting Information [file supp_g3.114.010215_FileS1.zip › AppDelegate.h]

//
//  AppDelegate.h
//  GenEvol
//
//  Created by Brandon Millman on 2/11/13.
//

#import <UIKit/UIKit.h>
#import "GAI.h"

@class MenuViewController;

@interface AppDelegate : UIResponder <UIApplicationDelegate>

@property (nonatomic, strong) UIWindow *window;
@property (nonatomic, strong) MenuViewController *menuViewController;
@property (nonatomic, strong) UINavigationController *navController;
@property (nonatomic, readonly) BOOL isFirstTime;

+ (AppDelegate *)sharedDelegate;

@end
