# Supplementary material for: Genetics and Evolution: An iOS Application to Supplement Introductory Courses in Transmission and Evolutionary Genetics
Source: G3 (Bethesda). 2014 Apr 11;4(5):779–81. doi: 10.1534/g3.114.010215 (PMC4025476; doi:10.1534/g3.114.010215)
Supplement: Supporting Information [file supp_g3.114.010215_FileS1.zip › AppDelegate.m]

//
//  AppDelegate.m
//  GenEvol
//
//  Created by Brandon Millman on 2/11/13.
//  Adapted and Enhanced by Russell B Myers (v1.1->)
//  - Implemented Settings app for various application parameters
//  - Google Analytics
//
#import "AppDelegate.h"
#import "MenuViewController.h"
#import "PracticeDocumentCenter.h"
#import <Dropbox/Dropbox.h>
#import "WCAlertView.h"

#define kUsageCountKey @"com.equinox.usageCountKey"

@implementation AppDelegate

#pragma mark - Class Methods

+ (AppDelegate *)sharedDelegate {
    return [UIApplication sharedApplication].delegate;
}

#pragma mark - AppDelegate

- (BOOL)application:(UIApplication *)application didFinishLaunchingWithOptions:(NSDictionary *)launchOptions
{
    
    NSUserDefaults* defaults = [NSUserDefaults standardUserDefaults];
    
    int defaultCrossSimulatorMaxTraits;
    if (RUNNINGONIPAD)  {
        defaultCrossSimulatorMaxTraits = 2;
        
    }
    else{
        defaultCrossSimulatorMaxTraits = 2;
    }
    
    NSDictionary* appDefaults = [NSDictionary dictionaryWithObjectsAndKeys:@"YES",@"af_gendrift_switch",@"10",@"af_animate_plot_slider",@"4",@"af_zoom_in_limit_x",@"0.05",@"af_zoom_in_limit_y",@"20",@"af_gens_per_refresh",
        @"1000",@"cm_sample_size",
        @"0.04",@"cm_prob_chromosome_3",
        @"0.04",@"cm_prob_chromosome_2",
        @"0.92",@"cm_prob_chromosome_1",
        @"0.20",@"cm_max_rf",
        @"0.45",@"cm_unlinked_threshold",
        @"0.40",@"cm_indeterminate_threshold",
        @"YES", @"cm_show_dashes_for_linked_genes",
        @"0.10",@"am_prob_gen_nonhw",
        @"3",   @"pg_max_dec_places",
        @"1.0", @"pg_prob_pos_growth",
        @"0.2", @"pg_gen_growth_rate_max",
        @"YES", @"ga_analytics_on",
        @(defaultCrossSimulatorMaxTraits),   @"cs_traits_num_ceiling",
        @"https://googledrive.com/host/0B4PMva-Zlc8Ec0xoOUtiSXJwTUk/", @"gt_terms_url", //new terms url selected by user in settings
        @"https://googledrive.com/host/0B4PMva-Zlc8Ec0xoOUtiSXJwTUk/", @"gt_terms_url_current", //current location of terms url
        nil];
    [defaults registerDefaults:appDefaults];
    [defaults synchronize];
 
    BOOL versionUpgraded,buildUpgraded;    
    NSString *version = [[[NSBundle mainBundle] infoDictionary] objectForKey:@"CFBundleShortVersionString"];
    NSString *build =   [[[NSBundle mainBundle] infoDictionary] objectForKey:@"CFBundleVersion"];
    
    
    NSString *prevVersion = [defaults stringForKey:@"appVersion"];
    NSString *prevBuild   = [defaults stringForKey:@"appBuild"];
    
    NSLog(@"Version: %@ (%@)  Prev: %@ (%@)",version,build,prevVersion,prevBuild);
    
    if (prevVersion) {
        //Has been run previously. Check if new version
         versionUpgraded = !([prevVersion isEqualToString: version]);
    } else {
        //nil means new install
        versionUpgraded = YES;
    }
    
        
    if (prevBuild) {
        //Has been run previously. Check if new build
        buildUpgraded = !([prevBuild isEqualToString: build]);
    } else {
        //nil means new install
        buildUpgraded = YES;
    }
    
    if ((versionUpgraded) || (buildUpgraded))  {
        [defaults setObject:version forKey:@"appVersion"];
        [defaults setObject:build forKey:@"appBuild"];
        [defaults setObject:prevVersion forKey:@"prevAppVersion"];
        [defaults setObject:prevBuild forKey:@"prevAppBuild"];
        [defaults synchronize]; //Possibly should delay synchronize until later, when any upgrade code has been done
    }
  

    
    
    self.window = [[UIWindow alloc] initWithFrame:[[UIScreen mainScreen] bounds]];
    // Override point for customization after application launch.
    
    [self setStyle];
    
    // update usage count
    [self updateUsageCount];
    
    // startup output
    [self logStartup];
    
    // Google Analytics Override point for customization after application launch.
    
    // Optional: automatically send uncaught exceptions to Google Analytics.
    //[GAI sharedInstance].trackUncaughtExceptions = YES;
    
    // Optional: set Google Analytics dispatch interval to e.g. 20 seconds.
    [GAI sharedInstance].dispatchInterval = 30;
    
    // Optional: set Logger to VERBOSE for debug information.
    //[[[GAI sharedInstance] logger] setLogLevel:kGAILogLevelVerbose];
    
    // Initialize tracker.
    id<GAITracker> tracker = [[GAI sharedInstance] trackerWithTrackingId:@“XXXXXXX”];


    BOOL analyticsOn = [defaults boolForKey:@"ga_analytics_on"];

    if (!(analyticsOn))    {
        [[GAI sharedInstance] setOptOut:YES];
    }
    
    // set up menu view controller
    self.menuViewController = [[MenuViewController alloc] initWithNibName:@"MenuViewController" bundle:nil];
    self.navController = [UINavigationController navigationControllerWithGenEvolStyle];
    [[UINavigationBar appearance] setTitleTextAttributes:@{NSForegroundColorAttributeName : [UIColor whiteColor]}];
    self.navController.viewControllers = @[self.menuViewController];
    
    // center initialization
    [PracticeDocumentCenter sharedCenter];
    
    
    // set first controller and return
    self.window.rootViewController = self.navController;
    [self.window makeKeyAndVisible];
    return YES;
}

- (BOOL)application:(UIApplication *)app openURL:(NSURL *)url
  sourceApplication:(NSString *)source annotation:(id)annotation {
    
    DBAccount *account = [[DBAccountManager sharedManager] handleOpenURL:url];
    if (account) {
        DBFilesystem *filesystem = [[DBFilesystem alloc] initWithAccount:account];
        [DBFilesystem setSharedFilesystem:filesystem];
        NSLog(@"App linked successfully!");
        return YES;
    } else {
        return NO;
    }
}


#pragma mark - Private Methods

- (void)setStyle {
    [WCAlertView setDefaultStyle:WCAlertViewStyleBlack];

}

- (void)logStartup {
    if (self.isFirstTime) {
        NSLog(@"First launch");
    } else {
        NSLog(@"This is not the first launch");
    }
}

- (void)updateUsageCount {
    NSInteger currentCount = [[NSUserDefaults standardUserDefaults] integerForKey:kUsageCountKey];
    [[NSUserDefaults standardUserDefaults] setInteger:currentCount + 1 forKey:kUsageCountKey];
    [[NSUserDefaults standardUserDefaults] synchronize];
}

#pragma mark - Custom Accessors

- (BOOL)isFirstTime {
    return [[NSUserDefaults standardUserDefaults] integerForKey:kUsageCountKey] == 1;
}

@end
