# Supplementary material for: Genetics and Evolution: An iOS Application to Supplement Introductory Courses in Transmission and Evolutionary Genetics
Source: G3 (Bethesda). 2014 Apr 11;4(5):779–81. doi: 10.1534/g3.114.010215 (PMC4025476; doi:10.1534/g3.114.010215)
Supplement: Supporting Information [file supp_g3.114.010215_FileS1.zip › AssociationMappingProblemModel.h]

//
//  AssociationMappingProblemModel.h
//  GenEvol
//
//  Created by Russell B Myers on 2/18/13.
//

#import "ProblemModel.h"

#define ARC4RANDOM_MAX      0x100000000

@interface AssociationMappingProblemModel : ProblemModel

- (id)init;


@end
