# Supplementary material for: Genetics and Evolution: An iOS Application to Supplement Introductory Courses in Transmission and Evolutionary Genetics
Source: G3 (Bethesda). 2014 Apr 11;4(5):779–81. doi: 10.1534/g3.114.010215 (PMC4025476; doi:10.1534/g3.114.010215)
Supplement: Supporting Information [file supp_g3.114.010215_FileS1.zip › AssociationMappingProblemModel.m]

//
//  AssociationMappingProblemModel.m
//  GenEvol
//
//  Created by Russell B Myers on 2/18/13.
//

#import "AssociationMappingProblemModel.h"
#import "QuickDialog.h"
#import "Underscore.h"

#define _ Underscore
#define kUniqueId @"3"
#define kTitle @"Association Mapping"
#define kInstructions @"Please enter  genotype counts  observed for marker (healthy vs diseased)"

#define kHelp @"This calculator tests for an association between a Marker and a disease. Healthy and diseased counts are entered for each possible marker genotype (AA, Aa and aa) and prediction is made of whether there is an association between the Marker and the disease"
#define kJSONFilename @"association-mapping"
#define kResultsTemplateFilename @"association-mapping-results"
#define kGeneratorResultsTemplateFilename @"association-mapping-generator-results"
#define kQuestionTemplateFilename @"association-mapping-question"


@implementation AssociationMappingProblemModel

- (id)init
{
    self = [super initWithDictionary:@{ @"id": kUniqueId,
                                        @"title": kTitle,
                                        @"instructions": kInstructions,
                                        @"help": kHelp}];
    if (self) {
        
        AssociationMappingProblemModel* sel = (AssociationMappingProblemModel*)self;
        
        self.resultsTemplateFilename = kResultsTemplateFilename;
        self.generatorResultsTemplateFilename = kGeneratorResultsTemplateFilename;
        self.questionTemplateFilename = kQuestionTemplateFilename;
        self.solver = ^NSDictionary *(NSDictionary * arguments) {
            BOOL fromGenerator; //if from Generator, num arguments is 12, if from Solver num arguments is 6
            fromGenerator = ([arguments count] == 12) ? YES : NO;
            
            NSMutableDictionary *results = [NSMutableDictionary dictionaryWithCapacity:14];
            
            NSArray* aArray = @[arguments[@"arg0"],arguments[@"arg1"],arguments[@"arg2"],arguments[@"arg3"],arguments[@"arg4"],arguments[@"arg5"]];
            
            
            results = [sel checkForAssociation:aArray forMarker:0];
            
            if (fromGenerator)  {
                NSArray* bArray = @[arguments[@"arg6"],arguments[@"arg7"],arguments[@"arg8"],arguments[@"arg9"],arguments[@"arg10"],arguments[@"arg11"]];
                
                
                [results addEntriesFromDictionary:[sel checkForAssociation:bArray forMarker:1]];
                
            }
            
 
            return results;
            
        };
        
        self.validator = ^bool(NSDictionary *arguments) {
            return ((arguments.count == 6) || (arguments.count == 12));
        };
        
        
        self.generator = ^NSDictionary *() {

           
            int totalPop = 1000;
            double diseasedProportion = (arc4random() % 20 + 10) / 100.0f; //range 10-30
            int totDiseased = totalPop * diseasedProportion;

            NSMutableDictionary *args = [NSMutableDictionary dictionaryWithCapacity:12];

            [args addEntriesFromDictionary:[sel generateGenotypeCountsWithPop:totalPop numberDiseased:totDiseased suppressAssocFlag:NO markerNumber:0]];
            
            
            NSDictionary *results = sel.solver(args);
            BOOL suppressAssoc;
            if ([results[@"res5"] isEqualToString:@"Likely"]) {
                suppressAssoc = YES; // ie maximum of 1 marker should show an asosciation
            }
            else    {
                suppressAssoc = NO;
            }
            
            
            [args addEntriesFromDictionary:[sel generateGenotypeCountsWithPop:totalPop numberDiseased:totDiseased suppressAssocFlag:suppressAssoc markerNumber:1]];
            
            
           
            return args;
        };
    }
    return self;
}

#pragma mark - Private Methods

-(BOOL)isWholeNumber:(double)number
{
    double integral;
    double fractional = modf(number, &integral);
    
    return fractional == 0.00 ? YES : NO;
}

-(double)randDoubleBetween:(double)lowerBound and:(double)upperBound  {

        double diff = upperBound - lowerBound;
        return (((float) (arc4random() % ((unsigned)RAND_MAX + 1)) / RAND_MAX) * diff) + lowerBound;
}
- (int)randBetween:(int)lowerBound and:(int)upperBound  {
       return lowerBound + arc4random() % (upperBound - lowerBound);
}

-(double)chiSquareObserved:(int)observed Expected:(int)expected  {
    
    return (pow((observed - expected),2)  * 1.0f) / (expected * 1.0f);
    
}

-(BOOL)chiSquaredDecision:(double)chiValue threshold:(double)threshProb degrees:(double)degrees   {
    //threshProb is threshold probability that result can occur randomly
    
    NSArray* chiOneTable = [NSArray arrayWithObjects:@(0.016),@(2.706),@(3.841),@(5.024),@(6.635),@(7.879), nil];
    NSArray* chiTwoTable = [NSArray arrayWithObjects:@(0.211),@(4.605),@(5.991),@(7.378),@(9.210),@(10.597), nil];
    
    NSArray* thresholdTable = [NSArray arrayWithObjects:@(0.90),@(0.10),@(0.05),@(0.025),@(0.01),@(0.005), nil];
    
    int ind = 0;
    for ( id  t in thresholdTable)   {
        if (((NSNumber*)(t)).doubleValue == threshProb)      {
            break;
         }
        ++ind;
        
    }
    
    double pTest;
    
    if (degrees == 2)   {
        pTest = ((NSNumber*)(chiTwoTable[ind])).doubleValue;
    }
    else    {
        pTest = ((NSNumber*)(chiOneTable[ind])).doubleValue;
    }
    
    if (chiValue < pTest)  {
        return YES;
    }
    else{
        return NO;
    }
    
   
}

-(NSMutableDictionary *)checkForAssociation:(NSArray*)genCounts forMarker:(int)markerNum {

    NSMutableDictionary* results = [NSMutableDictionary dictionaryWithCapacity:14];
    
    double  AAObservedHealthy =  ((NSNumber*)(genCounts[0])).doubleValue;
    double  AAObservedDiseased =  ((NSNumber*)(genCounts[1])).doubleValue;
    double  AaObservedHealthy =  ((NSNumber*)(genCounts[2])).doubleValue;
    double  AaObservedDiseased =  ((NSNumber*)(genCounts[3])).doubleValue;
    double  aaObservedHealthy =  ((NSNumber*)(genCounts[4])).doubleValue;
    double  aaObservedDiseased =  ((NSNumber*)(genCounts[5])).doubleValue;
    
    double totAA = AAObservedHealthy + AAObservedDiseased;
    double totAa = AaObservedHealthy + AaObservedDiseased;
    double totaa = aaObservedHealthy + aaObservedDiseased;

    double totalSample = totAA + totAa + totaa;

    double totDiseased = AAObservedDiseased + AaObservedDiseased + aaObservedDiseased;

    double ACount = totAA * 2 + totAa;
    double aCount = totaa * 2 + totAa;

    double p = ACount / (ACount + aCount);
    double q = 1 - p;
    double expectedAa = 2 * p * q * totalSample;
    double expectedAA = pow(p,2) * totalSample;
    double expectedaa = pow(q,2) * totalSample;
    double F = (expectedAa - totAa) / expectedAa;
    
     double chiHW =
       [self chiSquareObserved:totAA Expected:expectedAA] +
       [self chiSquareObserved:totAa Expected:expectedAa] +
       [self chiSquareObserved:totaa Expected:expectedaa];
     BOOL testHW = [self chiSquaredDecision:chiHW threshold:0.05 degrees:1];
    

    double AAProportionDiseased = AAObservedDiseased / totAA;
    double AaProportionDiseased = AaObservedDiseased / totAa;
    double aaProportionDiseased = aaObservedDiseased / totaa;
    double totalProportionDiseased = totDiseased / totalSample;

    double AAExpectedDiseased = totDiseased *  1.0f * totAA / (totalSample * 1.0f);
    double AaExpectedDiseased = totDiseased * 1.0f * totAa / (totalSample * 1.0f);
    double aaExpectedDiseased = totDiseased * 1.0f *  totaa / (totalSample * 1.0f);
    
    double AAExpectedHealthy  = totAA - AAExpectedDiseased;
    double AaExpectedHealthy =  totAa - AaExpectedDiseased;
    double aaExpectedHealthy  = totaa - aaExpectedDiseased;

    NSString* key0 = [NSString stringWithFormat:@"res%i",markerNum*6 + 0];
    NSString* key1 = [NSString stringWithFormat:@"res%i",markerNum*6 + 1];
    NSString* key2 = [NSString stringWithFormat:@"res%i",markerNum*6 + 2];
    NSString* key3 = [NSString stringWithFormat:@"res%i",markerNum*6 + 3];
    NSString* key4 = [NSString stringWithFormat:@"res%i",markerNum*6 + 4];
    NSString* key5 = [NSString stringWithFormat:@"res%i",markerNum*6 + 5];
    
    
    results[key0] = @(totalProportionDiseased * 100.0);
    results[key1] = @(AAProportionDiseased * 100.0);
    results[key2] = @(AaProportionDiseased * 100.0);
    results[key3] = @(aaProportionDiseased * 100.0);
    results[key4] = @(F);
    
    double chi  =
    [self chiSquareObserved:AAObservedDiseased Expected:AAExpectedDiseased] +
    [self chiSquareObserved:AAObservedHealthy Expected:AAExpectedHealthy] +
    [self chiSquareObserved:AaObservedDiseased Expected:AaExpectedDiseased] +
    [self chiSquareObserved:AaObservedHealthy Expected:AaExpectedHealthy] +
    [self chiSquareObserved:aaObservedDiseased Expected:aaExpectedDiseased] +
    [self chiSquareObserved:aaObservedHealthy Expected:aaExpectedHealthy];
    
    BOOL testNoAssoc = [self chiSquaredDecision:chi threshold:0.05 degrees:2];
 
    /* Crude tests:
     if (fabs(F) >= 0.05)    {
     results[key5] =  @"Unknown (not HW)";
     }
     else if ( (fabs(AAProportionDiseased - totalProportionDiseased) >= 0.05)
     || (fabs(AaProportionDiseased - totalProportionDiseased) >= 0.05)
     || (fabs(aaProportionDiseased - totalProportionDiseased) >= 0.05) )    {
     results[key5] =  @"Likely";
     }
     else{
     results[key5] =  @"Unlikely";
     
     }
     */
    
    //  Chi-squared tests:    
    if (!(testHW))    {
        results[key5] =  @"Unknown (not HW)";
    }
    else if (!(testNoAssoc))   {
        results[key5] =  @"Likely";
    }
    else{
        results[key5] =  @"Unlikely";
        
    }

    return results;
}

-(NSArray*)simulateGenCounts:(int)totalPop andP:(double)p   {
    
    NSUserDefaults* defaults = [NSUserDefaults standardUserDefaults];

    int totAA,totAa, totaa;
    totAA = totAa = totaa = 0;
    
    double q = 1 - p;
    
    double fAA = pow(p,2);
    double fAa = 2 * p * q;
    //double faa = pow(q,2);
    
    double expAA = fAA * totalPop;
    double expAa = fAa * totalPop;
    //double expaa = 1 - expAA - expAa;

    
    BOOL popAtHW = NO;
    
    while (!popAtHW)    {
        totAA = totAa = totaa = 0;
        for (int i = 0;i < totalPop; ++i)   {
            
            int r = arc4random() % 1000;
            
            if (r < expAA)  {
                ++totAA;
            }
            else if (r < (expAA + expAa))   {
                ++totAa;
            }
            else{
                ++totaa;
            }
            
            
            
        }
        
       
        double pAdj = (totAA + 0.5*totAa) / totalPop;
        double qAdj = 1- pAdj;
        double expAaAdj = 2 * pAdj * qAdj * totalPop;

        
        double F = (expAaAdj - totAa) / expAaAdj;
        if (fabs(F) <=0.01) {
            popAtHW = YES;
        }

    }
    
    double probNonHW = [defaults doubleForKey:@"am_prob_gen_nonhw"];
    double r = (arc4random() % 100);
    BOOL wahlund = (r < lroundf(100 * probNonHW)) ? YES : NO;
    
    if (wahlund)  { //reduce heterozygotes

        double hetRedFraction = [self randDoubleBetween:(double)0.1 and:(double)0.3];
        int hetRed = hetRedFraction* totAa;
        totAa = totAa  - hetRed;
        totAA = totAA + (hetRed / 2.0);
        totaa = totalPop - totAA - totAa;
       
        
    }

    
    return [NSArray arrayWithObjects:@(totAA), @(totAa), @(totaa), nil];
    
    
}

-(NSDictionary *)generateGenotypeCountsWithPop:(int)totalPop numberDiseased:(int)totDiseased suppressAssocFlag:(int)suppressAssoc markerNumber:(int)markerNum  {
    
    id sel = self;
    
    double p = (arc4random() % 61 + 20) / 100.0f; //range 0.2 - 0.8 incl
    double q = 1 - p;

    
    NSArray* genotypeTotArray = [self simulateGenCounts:totalPop andP:p];

    
    int totAA = ((NSNumber*)genotypeTotArray[0]).intValue;
    int totAa = ((NSNumber*)genotypeTotArray[1]).intValue;
    int totaa = ((NSNumber*)genotypeTotArray[2]).intValue;
    
    double diseasedProportion = totDiseased  * 1.0f / totalPop;
   
    int AADiseased,AaDiseased,aaDiseased;


    BOOL hasAssociation;
    if (suppressAssoc) {
        hasAssociation = NO;
    }
    else {
        hasAssociation = arc4random() % 2;
    }
    int inclHet;
    BOOL bigAassoc;
    if (hasAssociation) {
        inclHet = arc4random() % 4;
        bigAassoc = arc4random() % 2;
        if (inclHet < 3)    {
            if (bigAassoc) {
                if (q < 0.4)  {
                    bigAassoc = NO;
                    
                }
                
            }
            
            else    {
                if (p < 0.4)    {
                    bigAassoc = YES;
                }
            }
            
        }
    }

    double AALowerBound,AAUpperBound,AaLowerBound,AaUpperBound,aaLowerBound,aaUpperBound;
    AALowerBound = AAUpperBound = AaLowerBound = AaUpperBound = aaLowerBound = aaUpperBound = 0;

    if (hasAssociation) {
        if (bigAassoc)  {
            
            AALowerBound = 0.06;
            AAUpperBound = 0.4;
            
           
            if (inclHet < 3)    {
                aaLowerBound = -0.1;
                aaUpperBound = -0.06;
                aaDiseased = lroundf(totaa * (diseasedProportion + [sel randDoubleBetween:aaLowerBound and:aaUpperBound]));
                AADiseased = lroundf((2.0f * totDiseased - 2.0f * aaDiseased -  aaDiseased  *1.0f / totaa  * totAa) / (2.0f + totAa / totAA));
                AaDiseased  = totDiseased - AADiseased - aaDiseased;
                
                
            }
            else{
                
                AADiseased = lroundf(totAA * (diseasedProportion + [sel randDoubleBetween:AALowerBound and:AAUpperBound]));
                if (AADiseased >= totDiseased){
                    AADiseased = totDiseased - 5; //5 is arbitrary
                    aaDiseased = AaDiseased = 0;
                    for (int i = 0; i < 5; ++i) {
                        int coinToss = arc4random() % 5;
                        if (coinToss < 1)  {
                            ++aaDiseased;
                            
                        }
                        else{
                            ++AaDiseased;
                        }
                    }
                }
                else    {
           
                    aaDiseased =  lroundf(totaa *  1.0f * (totDiseased - AADiseased) / (totalPop - totAA));
                    AaDiseased = totDiseased - AADiseased - aaDiseased;
                }
           }
            
        }
        else{
            aaLowerBound = 0.06;
            aaUpperBound = 0.4;
            
            
            if (inclHet < 3)    {
                
                AALowerBound = -0.1;
                AAUpperBound = -0.06;
                AADiseased = lroundf(totAA * (diseasedProportion + [sel randDoubleBetween:AALowerBound and:AAUpperBound]));
                aaDiseased = lroundf((2.0f * totDiseased - 2.0f * AADiseased -  AADiseased  *1.0f / totAA  * totAa) / (2.0f + totAa / totaa));
                AaDiseased  = totDiseased - AADiseased - aaDiseased;
                
            }
            else{
                aaDiseased = lroundf(totaa * (diseasedProportion + [sel randDoubleBetween:aaLowerBound and:aaUpperBound]));
                if (aaDiseased >= totDiseased)  {
                    aaDiseased = totDiseased - 5; //5 is arbitrary
                    AADiseased = AaDiseased = 0;
                    for (int i = 0; i < 5; ++i) {
                        int coinToss = arc4random() % 5;
                        if (coinToss < 1)  {
                            ++AADiseased;
                            
                        }
                        else{
                            ++AaDiseased;
                        }
                    }

                }
                else{
                   AADiseased =  lroundf(totAA *  1.0f * (totDiseased - aaDiseased) / (totalPop - totaa));
                    AaDiseased = totDiseased - AADiseased - aaDiseased;
                }
            }
        }
        
    }
    else{
        AALowerBound = -0.001;
        AAUpperBound = 0.001;
        AaLowerBound = -0.001;
        AaUpperBound = 0.001;
        aaLowerBound = -0.001;
        aaUpperBound = 0.001;
        AADiseased = lroundf(totAA * (diseasedProportion + [sel randDoubleBetween:AALowerBound and:AAUpperBound]));
        AaDiseased =  lroundf(totAa * (diseasedProportion + [sel randDoubleBetween:AaLowerBound and:AaUpperBound]));
        aaDiseased = totDiseased - AADiseased - AaDiseased;
        
    }
    double AAHealthy = totAA - AADiseased;
    double AaHealthy = totAa - AaDiseased;
    double aaHealthy = totaa - aaDiseased;


    
    NSString* key0 = [NSString stringWithFormat:@"arg%i",markerNum*6 + 0];
    NSString* key1 = [NSString stringWithFormat:@"arg%i",markerNum*6 + 1];
    NSString* key2 = [NSString stringWithFormat:@"arg%i",markerNum*6 + 2];
    NSString* key3 = [NSString stringWithFormat:@"arg%i",markerNum*6 + 3];
    NSString* key4 = [NSString stringWithFormat:@"arg%i",markerNum*6 + 4];
    NSString* key5 = [NSString stringWithFormat:@"arg%i",markerNum*6 + 5];

    

    NSDictionary* args = @{key0 : @(AAHealthy),
                           
                           key1 : @(AADiseased),
                           key2 : @(AaHealthy),
                           key3 : @(AaDiseased),
                           key4 : @(aaHealthy),
                           key5 : @(aaDiseased),
                           };

    return args;

}


#pragma mark - Custom Accessors

- (QRootElement *)dialogRoot {
    return [QRootElement rootForJSON:kJSONFilename];
}

@end
