# Supplementary material for: Genetics and Evolution: An iOS Application to Supplement Introductory Courses in Transmission and Evolutionary Genetics
Source: G3 (Bethesda). 2014 Apr 11;4(5):779–81. doi: 10.1534/g3.114.010215 (PMC4025476; doi:10.1534/g3.114.010215)
Supplement: Supporting Information [file supp_g3.114.010215_FileS1.zip › BreedersEquationProblemModel.m]

//
//  BreedersEquationProblemModel.m
//  GenEvol
//
//  Original version created by Brandon Millman on 2/18/13.
//

#import "BreedersEquationProblemModel.h"
#import "QuickDialog.h"

#define kUniqueId @"5"
#define kTitle @"Breeder's Equation Heritability"
#define kInstructions @"Please enter any 3 parameters below for the 4th to be solved."
#define kHelp @"This calculator uses the Breeder's equation to solve for either heritability or one of the parameters used for obtaining the heritability given."
#define kJSONFilename @"breeders-equation"
#define kResultsTemplateFilename @"breeders-equation-results"
#define kQuestionTemplateFilename @"breeders-equation-question"

@implementation BreedersEquationProblemModel

- (id)init
{
    self = [super initWithDictionary:@{ @"id": kUniqueId,
                                        @"title": kTitle,
                                        @"instructions": kInstructions,
                                        @"help": kHelp}];
    if (self) {
        
        BreedersEquationProblemModel* sel = (BreedersEquationProblemModel*)self;
        
        self.resultsTemplateFilename = kResultsTemplateFilename;
        self.questionTemplateFilename = kQuestionTemplateFilename;
        self.solver = ^NSDictionary *(NSDictionary * arguments) {
            NSNumber *start = [arguments objectForKey:@"arg0"];
            NSNumber *selected = [arguments objectForKey:@"arg1"];
            NSNumber *response = [arguments objectForKey:@"arg2"];
            NSNumber *heritability = [arguments objectForKey:@"arg3"];
            double calcedheritability;
            
            NSMutableDictionary *results = [NSMutableDictionary dictionaryWithCapacity:4];
            
            results[@"res0"] = !start ? @((response.doubleValue - heritability.doubleValue * selected.doubleValue) / (1 - heritability.doubleValue)) : start;
            results[@"res1"] = !selected ? @((response.doubleValue - start.doubleValue + (heritability.doubleValue * start.doubleValue)) / heritability.doubleValue) : selected;
            calcedheritability =  !heritability ? ((response.doubleValue - start.doubleValue) / (selected.doubleValue - start.doubleValue)): 0 ;
            results[@"res2"] = !response ? @((heritability.doubleValue * selected.doubleValue) - (heritability.doubleValue * start.doubleValue) + start.doubleValue) : response;
            results[@"res3"] = !heritability ? @((response.doubleValue - start.doubleValue) / (selected.doubleValue - start.doubleValue)) : heritability;
            if (calcedheritability > 1) {
                results[@"res3"] = @"Undefined! ( R/S > 1)";
            }
            else if (calcedheritability < 0)    {
                results[@"res3"] = @"Undefined! ( R/S < 0)";
            }
            
            
                
            
            return results;
        };
        
        self.validator = ^bool(NSDictionary *arguments) {            
            NSNumber *start = [arguments objectForKey:@"arg0"];
            NSNumber *selected = [arguments objectForKey:@"arg1"];
            NSNumber *response = [arguments objectForKey:@"arg2"];
            NSNumber *heritability = [arguments objectForKey:@"arg3"];
            
            int countExpected = [arguments objectForKey:@"arg4"] ? 4 : 3; //arg4 used in practice problem generation, but not in problem calculator
            
            return  (arguments.count == countExpected) &&
                    (!start ? YES : start.doubleValue > 0) &&
                    (!selected ? YES : selected.doubleValue > 0) &&
                    (!response ? YES : response.doubleValue > 0) &&
                    (!heritability ? YES : heritability.doubleValue >= 0) &&
                    (!heritability ? YES : heritability.doubleValue <= 1);
            
        };
        
        self.generator = ^NSDictionary *() { 
            // randomly choose which argument is left out
            NSMutableDictionary *arguments = [NSMutableDictionary dictionaryWithCapacity:3];
            
            NSArray* argNames = @[@"Avg starting phenotype",@"Avg selected phenotype",@"Avg response phenotype",@"Broad sense heritability"];

            while (true) {
                [arguments removeAllObjects];
                NSInteger argLeftOut = arc4random() % 4;
                
                // starting dict
                
                // build arguments
                for (NSInteger i = 0; i < 4; i++) {
                    if (i != argLeftOut) {
                        NSString *key = [NSString stringWithFormat:@"arg%d", i];
                        NSNumber *value = (i != 3) ? @(arc4random() % 98 + 1) : @((double)((arc4random()%0x100000000)/(0x100000000*1.0))*(1-0.1)+0.1);
                        [arguments setObject:value forKey:key];
                    }
                }
                
                // special case arg3
                
                double arg3 = [[arguments objectForKey:@"arg3"] doubleValue];
                
                if (arg3) {
                    NSNumberFormatter *formatter = [[NSNumberFormatter alloc] init];
                    
                    [formatter setNumberStyle:NSNumberFormatterDecimalStyle];
                    
                    [formatter setMaximumFractionDigits:1];
                    
                    [formatter setRoundingMode: NSNumberFormatterRoundFloor];
                    
                    NSString *numberString = [formatter stringFromNumber:[NSNumber numberWithFloat:arg3]];
                    [arguments setObject:numberString forKey:@"arg3"];
                }
                
                NSDictionary *results = sel.solver(arguments);
                
                double mostNegative = 0;
                for (NSString *key in [results allKeys]) {
                    double val = [results[key] doubleValue];
                    if (val < 0 && val < mostNegative) {
                        mostNegative = val;
                    }
                }
                
                if (mostNegative < 0) {
                    for (NSInteger i = 0; i < 3; i++) {
                        if (i != argLeftOut) {
                            NSString *key = [NSString stringWithFormat:@"arg%d", i];
                            NSString *key2 = [NSString stringWithFormat:@"res%d", i];

                            arguments[key] = @([results[key2] doubleValue] + (mostNegative * -1) + 1);

                        }
                    }
                    
                }
                
                if ([results[@"res3"] doubleValue] > 0 && [results[@"res3"] doubleValue] <= 1) { //all ok, so break
                    [arguments setObject:argNames[argLeftOut] forKey:@"arg4"];
                    break;
                }
            
            }
            return arguments;

        };
    }
    return self;
}

#pragma mark - Custom Accessors

- (QRootElement *)dialogRoot {
    return [QRootElement rootForJSON:kJSONFilename];
}

@end
