# Supplementary material for: Genetics and Evolution: An iOS Application to Supplement Introductory Courses in Transmission and Evolutionary Genetics
Source: G3 (Bethesda). 2014 Apr 11;4(5):779–81. doi: 10.1534/g3.114.010215 (PMC4025476; doi:10.1534/g3.114.010215)
Supplement: Supporting Information [file supp_g3.114.010215_FileS1.zip › CPEViewController.h]

//
//  CPEViewController.h
//  CorePlotExample
//
//  Created by Russell B Myers on 4/06/13.
//  Copyright (c) 2013 Russell B Myers. All rights reserved.
//

#import <UIKit/UIKit.h>
#import "CorePlot-CocoaTouch.h"
#import "CPEPop.h"

@interface CPEViewController : UIViewController <CPTPlotDataSource,CPTPlotSpaceDelegate>{
    NSMutableArray* popArray, *popArray2;
    CPTGraph* graph;
    CPTScatterPlot* plot;
    CPTScatterPlot* plot2;
    NSMutableArray* allPopArray;
    CPTXYPlotSpace *plotSpace;
    
    CPEPop* pop;
}
- (IBAction)goPressed:(id)sender;
- (void)performLongTask: (NSMutableArray*)newPopArray;

@property (weak, nonatomic) IBOutlet UIView *smallView;
@property (weak, nonatomic) IBOutlet UILabel *labLab;
@property (weak, nonatomic) IBOutlet UITextField *initFreqTB;
@property (weak, nonatomic) IBOutlet UITextField *popTB;
- (IBAction)clearPressed:(id)sender;

@property (weak, nonatomic) IBOutlet UISwitch *autoClearSwitch;
@property (weak, nonatomic) IBOutlet UISlider *zoomSlider;
- (IBAction)zoomSliderPressed:(id)sender;
@property (weak, nonatomic) IBOutlet UITextField *fitaaTB;
@property (weak, nonatomic) IBOutlet UITextField *fitAaTB;
@property (weak, nonatomic) IBOutlet UITextField *fitAATB;
@end
