# Supplementary material for: Genetics and Evolution: An iOS Application to Supplement Introductory Courses in Transmission and Evolutionary Genetics
Source: G3 (Bethesda). 2014 Apr 11;4(5):779–81. doi: 10.1534/g3.114.010215 (PMC4025476; doi:10.1534/g3.114.010215)
Supplement: Supporting Information [file supp_g3.114.010215_FileS1.zip › CPEViewController.m]

//
//  CPEViewController.m
//  CorePlotExample
//
//  Created by Russell B Myers on 4/06/13.
//  Copyright (c) 2013 Russell B Myers. All rights reserved.
//

#import "CPEViewController.h"


@interface CPEViewController ()

@end

@implementation CPEViewController

@synthesize smallView;
@synthesize labLab;
@synthesize initFreqTB;
@synthesize popTB;
@synthesize autoClearSwitch;
@synthesize zoomSlider;
@synthesize fitAATB,fitAaTB,fitaaTB;

- (void)viewDidAppear:(BOOL)animated   {
    [super viewDidAppear:animated];
    
    
    // Do any additional setup after loading the view, typically from a nib.

  // NSMutableArray* popArray;
    popArray = [[NSMutableArray alloc] init];
    
    
    
    popArray2 = [[NSMutableArray alloc] init];
    
    
    // We need a hostview, you can create one in IB (and create an outlet) or just do this:
    //CPTGraphHostingView* hostView = [[CPTGraphHostingView alloc] initWithFrame:self.view.frame];
    
    NSLog(@"%f",smallView.bounds.origin.x);
    NSLog(@"Height:%f",smallView.bounds.size.height);
    
   // CPTGraphHostingView* hostView = [[CPTGraphHostingView alloc] initWithFrame:self.smallView.bounds] ;
   CPTGraphHostingView* hostView = [[CPTGraphHostingView alloc] initWithFrame: CGRectMake(0,0,self.smallView.frame.size.width,self.smallView.frame.size.height)] ;
    //[self.view addSubview: hostView];
    [self.smallView addSubview: hostView];
    
    // Create a CPTGraph object and add to hostView
    // CPTGraph* graph = [[CPTXYGraph alloc] initWithFrame:hostView.bounds];
  //  graph = [[CPTXYGraph alloc] initWithFrame:hostView.bounds];
    graph = [[CPTXYGraph alloc] initWithFrame:CGRectMake(0,0,hostView.frame.size.width,hostView.frame.size.height)] ;
   // graph.bounds = CGRectMake(20,20,hostView.frame.size.width,hostView.frame.size.height);  rbm test
                                            
    NSLog(@"host bounds %@",hostView.bounds);
    
    hostView.hostedGraph = graph;
    
     graph.paddingLeft = 5.0;
    // graph.paddingRight = 50.0;
  //  graph.paddingTop = 50.0;
     graph.paddingBottom =5.0;
    
  //  graph.plotAreaFrame.masksToBorder = NO;
    graph.plotAreaFrame.paddingLeft = 20.0;
    graph.plotAreaFrame.paddingTop = 5.0;
    graph.plotAreaFrame.paddingRight = 10.0;
    graph.plotAreaFrame.paddingBottom = 40.0;
    
    [self.labLab setText:@"Allele Evolution Simulator"];
    
    
    // Get the (default) plotspace from the graph so we can set its x/y ranges
     plotSpace = (CPTXYPlotSpace *) graph.defaultPlotSpace;
    
    // Note that these CPTPlotRange are defined by START and LENGTH (not START and END) !!
    
  //  [plotSpace setXRange: [CPTPlotRange plotRangeWithLocation:CPTDecimalFromFloat( -30) length:CPTDecimalFromFloat( 430 )]];
    
  //  [plotSpace setYRange: [CPTPlotRange plotRangeWithLocation:CPTDecimalFromFloat(-0.15 ) length:CPTDecimalFromFloat( 1.2  )]];
    
    float factor =  1 - [zoomSlider value];
    [plotSpace setXRange: [CPTPlotRange plotRangeWithLocation:CPTDecimalFromFloat( 0  * factor) length:CPTDecimalFromFloat( 400 * factor )]]; //-30, 430
    
    [plotSpace setYRange: [CPTPlotRange plotRangeWithLocation:CPTDecimalFromFloat(-0.01  * factor) length:CPTDecimalFromFloat( 1.02  * factor )]]; //-0.15, 1.2
    
    plotSpace.allowsUserInteraction = YES; //allows  pinch zooming and swiping
    
    plotSpace.globalXRange = [CPTPlotRange plotRangeWithLocation:CPTDecimalFromFloat( 0) length:CPTDecimalFromFloat( 1000)];
    plotSpace.globalYRange = [CPTPlotRange plotRangeWithLocation:CPTDecimalFromFloat( 0) length:CPTDecimalFromFloat( 1.0)];
    
    plotSpace.delegate = self;

    //-0.5, 1.2
    
    // Create the plot (we do not define actual x/y values yet, these will be supplied by the datasource...)
    plot = [[CPTScatterPlot alloc] initWithFrame:CGRectZero];
    
    // Let's keep it simple and let this class act as datasource (therefore we implemtn <CPTPlotDataSource>)
    
    plot.identifier = @"First";
   
    
    CPTMutableLineStyle *pls = [CPTMutableLineStyle lineStyle];
    pls.lineColor = [CPTColor redColor];
    plot.dataLineStyle = pls;
    
    plot2 = [[CPTScatterPlot alloc] initWithFrame:CGRectZero];
    plot2.dataSource = self;
    CPTMutableLineStyle *pls2 = [CPTMutableLineStyle lineStyle];
    pls2.lineColor = [CPTColor greenColor];
    plot2.dataLineStyle = pls2;
    plot2.identifier = @"Second";
    
    
    
    CPTXYAxisSet *axisSet = (CPTXYAxisSet *)graph.axisSet;
    // CPTLineStyle *lineStyle = [CPTLineStyle lineStyle];
    CPTMutableLineStyle *ls = [CPTMutableLineStyle lineStyle];
    ls.lineColor = [CPTColor blackColor];
    axisSet.xAxis.axisLineStyle = ls;
    
    //CPTLineStyle *borderLineStyle;
    /*
     lineStyle = axisSet.axisLineStyle;
     lineStyle.lineColor = [CPTColor blackColor];
     lineStyle.lineWidth = 2.0f;
     */
    
    axisSet.xAxis.title = @"Generations";
    axisSet.xAxis.titleOffset = 23;
    //  axisSet.xAxis.labelOffset = 0.0f; // RBM: where labels on major ticks go - ie offset up or down on xaxis
    axisSet.xAxis.titleLocation = CPTDecimalFromFloat (200.0f); //(100.0f);
    //   axisSet.xAxis.titleLocation = [[NSNumber numberWithFloat:5.0f] decimalValue];
    
   // axisSet.xAxis.majorIntervalLength = [[NSNumber numberWithFloat:50.0f] decimalValue];
    axisSet.xAxis.majorIntervalLength = CPTDecimalFromInt(50);
    
    NSNumberFormatter* xFormatter = [[NSNumberFormatter alloc] init];
    [xFormatter setGeneratesDecimalNumbers:NO];
    axisSet.xAxis.labelFormatter = xFormatter;
    
    axisSet.xAxis.axisConstraints = [CPTConstraints constraintWithLowerOffset:0.0];
    
    //axisSet.xAxis.orthogonalCoordinateDecimal = CPTDecimalFromFloat(50.0f);
    
    // axisSet.xAxis.tickDirection = CPTSignPositive ; //RBM: pointing up or down
    // axisSet.xAxis.majorTickLength = 15.0f; //RBM: Length of physical tick mark
    //  axisSet.xAxis.majorIntervalLength = [NSDecimalNumber numberWithDouble:5.0];
    
    // axisSet.xAxis.minorTicksPerInterval = 12;
    /*
     axisSet.xAxis.majorTickLineStyle = lineStyle;
     axisSet.xAxis.minorTickLineStyle = lineStyle;
     axisSet.xAxis.axisLineStyle = lineStyle;
     /*
     axisSet.xAxis.minorTickLength = 5.0f;
     axisSet.xAxis.majorTickLength = 7.0f;
     
     
     */
    
    CPTXYAxis* y = axisSet.yAxis;
    y.title = @"Allele Frequency: a";
    y.titleOffset = 7;
    y.titleLocation = CPTDecimalFromFloat(0.75);
    y.majorIntervalLength = CPTDecimalFromFloat(0.5f);
    y.minorTicksPerInterval = 10;
    y.labelOffset = 0;
    CPTMutableLineStyle* l = [[CPTMutableLineStyle alloc] init];
    l.dashPattern = [NSArray arrayWithObjects:[NSNumber numberWithFloat:8.0f],nil];
    
    //y.majorGridLineStyle = l;
    
   // y.labelRotation = 3.1415925 / 2;
    CPTMutableTextStyle* ts = [[CPTMutableTextStyle alloc] init];
    ts.fontSize = 10.0;
    y.labelTextStyle = ts;
    
    y.axisConstraints = [CPTConstraints constraintWithLowerOffset:0.0]; // moves axis when scrollling/swiping
    
   // y.orthogonalCoordinateDecimal = CPTDecimalFromFloat(100.0f);
    
    
    // [graph addPlot:plot toPlotSpace:graph.defaultPlotSpace];
     //[graph addPlot:plot2 toPlotSpace:graph.defaultPlotSpace];

    
    /*
     axisSet.xAxis.axisLabelOffset = 3.0f;
     
     axisSet.yAxis.majorIntervalLength = [NSDecimalNumber decimalNumberWithString:@"5"];
     axisSet.yAxis.minorTicksPerInterval = 4;
     axisSet.yAxis.majorTickLineStyle = lineStyle;
     axisSet.yAxis.minorTickLineStyle = lineStyle;
     axisSet.yAxis.axisLineStyle = lineStyle;
     axisSet.yAxis.minorTickLength = 5.0f;
     axisSet.yAxis.majorTickLength = 7.0f;
     axisSet.yAxis.axisLabelOffset = 3.0f;
     */
    /*
     // 1 - Create styles
     CPTMutableTextStyle *axisTitleStyle = [CPTMutableTextStyle textStyle];
     axisTitleStyle.color = [CPTColor whiteColor];
     axisTitleStyle.fontName = @"Helvetica-Bold";
     axisTitleStyle.fontSize = 12.0f;
     CPTMutableLineStyle *axisLineStyle = [CPTMutableLineStyle lineStyle];
     axisLineStyle.lineWidth = 2.0f;
     axisLineStyle.lineColor = [CPTColor whiteColor];
     CPTMutableTextStyle *axisTextStyle = [[CPTMutableTextStyle alloc] init];
     axisTextStyle.color = [CPTColor whiteColor];
     axisTextStyle.fontName = @"Helvetica-Bold";
     axisTextStyle.fontSize = 11.0f;
     CPTMutableLineStyle *tickLineStyle = [CPTMutableLineStyle lineStyle];
     tickLineStyle.lineColor = [CPTColor whiteColor];
     tickLineStyle.lineWidth = 2.0f;
     CPTMutableLineStyle *gridLineStyle = [CPTMutableLineStyle lineStyle];
     tickLineStyle.lineColor = [CPTColor blackColor];
     tickLineStyle.lineWidth = 1.0f;
     // 2 - Get axis set
     CPTXYAxisSet *axisSet = (CPTXYAxisSet *) hostView.hostedGraph.axisSet;
     // 3 - Configure x-axis
     CPTAxis *x = axisSet.xAxis;
     x.title = @"Day of Month";
     x.titleTextStyle = axisTitleStyle;
     x.titleOffset = 15.0f;
     x.axisLineStyle = axisLineStyle;
     x.labelingPolicy = CPTAxisLabelingPolicyNone;
     x.labelTextStyle = axisTextStyle;
     x.majorTickLineStyle = axisLineStyle;
     x.majorTickLength = 4.0f;
     x.tickDirection = CPTSignNegative;
     //  CGFloat dateCount = [[[CPDStockPriceStore sharedInstance] datesInMonth] count];
     //  NSMutableSet *xLabels = [NSMutableSet setWithCapacity:dateCount];
     // NSMutableSet *xLocations = [NSMutableSet setWithCapacity:dateCount];
     NSInteger i = 0;
     //   for (NSString *date in [[CPDStockPriceStore sharedInstance] datesInMonth]) {
     //       CPTAxisLabel *label = [[CPTAxisLabel alloc] initWithText:date  textStyle:x.labelTextStyle];
     //      CGFloat location = i++;
     //      label.tickLocation = CPTDecimalFromCGFloat(location);
     //      label.offset = x.majorTickLength;
     //      if (label) {
     //          [xLabels addObject:label];
     //          [xLocations addObject:[NSNumber numberWithFloat:location]];
     //     }
     //  }
     //    x.axisLabels = xLabels;
     //    x.majorTickLocations = xLocations;
     // 4 - Configure y-axis
     
     CPTAxis *y = axisSet.yAxis;
     y.title = @"Price";
     y.titleTextStyle = axisTitleStyle;
     y.titleOffset = -40.0f;
     y.axisLineStyle = axisLineStyle;
     y.majorGridLineStyle = gridLineStyle;
     y.labelingPolicy = CPTAxisLabelingPolicyNone;
     y.labelTextStyle = axisTextStyle;
     y.labelOffset = 16.0f;
     y.majorTickLineStyle = axisLineStyle;
     y.majorTickLength = 4.0f;
     y.minorTickLength = 2.0f;
     y.tickDirection = CPTSignPositive;
     NSInteger majorIncrement = 100;
     NSInteger minorIncrement = 50;
     CGFloat yMax = 700.0f;  // should determine dynamically based on max price
     NSMutableSet *yLabels = [NSMutableSet set];
     NSMutableSet *yMajorLocations = [NSMutableSet set];
     NSMutableSet *yMinorLocations = [NSMutableSet set];
     for (NSInteger j = minorIncrement; j <= yMax; j += minorIncrement) {
     NSUInteger mod = j % majorIncrement;
     if (mod == 0) {
     CPTAxisLabel *label = [[CPTAxisLabel alloc] initWithText:[NSString stringWithFormat:@"%i", j] textStyle:y.labelTextStyle];
     NSDecimal location = CPTDecimalFromInteger(j);
     label.tickLocation = location;
     label.offset = -y.majorTickLength - y.labelOffset;
     if (label) {
     [yLabels addObject:label];
     }
     [yMajorLocations addObject:[NSDecimalNumber decimalNumberWithDecimal:location]];
     } else {
     [yMinorLocations addObject:[NSDecimalNumber decimalNumberWithDecimal:CPTDecimalFromInteger(j)]];
     }
     }
     y.axisLabels = yLabels;
     y.majorTickLocations = yMajorLocations;
     y.minorTickLocations = yMinorLocations;
     
     */
    // Finally, add the created plot to the default plot space of the CPTGraph object we created before
    
}

    


- (void)viewDidLoad
{
    [super viewDidLoad];
    allPopArray = [[NSMutableArray alloc] init];
    autoClearSwitch.transform = CGAffineTransformMakeScale(.7,.7);
    

}
- (void)didReceiveMemoryWarning
{
    [super didReceiveMemoryWarning];
    // Dispose of any resources that can be recreated.
}

- (BOOL)plotSpace:(CPTPlotSpace *)space
shouldHandlePointingDeviceUpEvent:(id)event atPoint:(CGPoint)point {
    
    NSSet *touches = [event allTouches];
    if (((UITouch *)[touches anyObject]).tapCount == 2) {
        NSLog(@"DOUBLE TOUCH");
        float factor = 1 - [zoomSlider value];
        [plotSpace setXRange: [CPTPlotRange plotRangeWithLocation:CPTDecimalFromFloat( 0  * factor) length:CPTDecimalFromFloat( 400 * factor )]];
        
        [plotSpace setYRange: [CPTPlotRange plotRangeWithLocation:CPTDecimalFromFloat(-0.01 * factor) length:CPTDecimalFromFloat( 1.02  * factor )]];
    }
    return YES;
}

// This method is here because this class also functions as datasource for our graph
// Therefore this class implements the CPTPlotDataSource protocol
-(NSUInteger)numberOfRecordsForPlot:(CPTPlot *)plotnumberOfRecords {
    return 400; // Our sample graph contains 9 'points'
   // return allPopArray.count;
}


// This method is here because this class also functions as datasource for our graph
// Therefore this class implements the CPTPlotDataSource protocol
-(NSNumber *)numberForPlot:(CPTPlot *)plot field:(NSUInteger)fieldEnum recordIndex:(NSUInteger)index
{
    // We need to provide an X or Y (this method will be called for each) value for every index
    int x =   index ;
    double val = (index/100.0);

    
   NSArray*  prices = [NSArray arrayWithObjects:
                       
                       [NSDecimalNumber numberWithFloat:0.01],
                       [NSDecimalNumber numberWithFloat:0.02],
                       [NSDecimalNumber numberWithFloat:0.01],
                       [NSDecimalNumber numberWithFloat:0.02],[NSDecimalNumber numberWithFloat:0.01],
                       [NSDecimalNumber numberWithFloat:0.02],[NSDecimalNumber numberWithFloat:0.01],
                       [NSDecimalNumber numberWithFloat:0.02],
                       [NSDecimalNumber numberWithFloat:0.01],
                       [NSDecimalNumber numberWithFloat:0.02],
                       [NSDecimalNumber numberWithFloat:0.01],
                       [NSDecimalNumber numberWithFloat:0.02],
                       [NSDecimalNumber numberWithFloat:0.01],
                       [NSDecimalNumber numberWithFloat:0.02],
                       [NSDecimalNumber numberWithFloat:0.01],
                       [NSDecimalNumber numberWithFloat:0.02],
                       [NSDecimalNumber numberWithFloat:0.01],
                       [NSDecimalNumber numberWithFloat:0.02],
                       [NSDecimalNumber numberWithFloat:0.01],
                       [NSDecimalNumber numberWithFloat:0.02],
                       [NSDecimalNumber numberWithFloat:0.01],
                       [NSDecimalNumber numberWithFloat:0.02],
                       [NSDecimalNumber numberWithFloat:0.01],
                       [NSDecimalNumber numberWithFloat:0.02],
                       [NSDecimalNumber numberWithFloat:0.01],
                       [NSDecimalNumber numberWithFloat:0.02],
                       [NSDecimalNumber numberWithFloat:0.01],
                       [NSDecimalNumber numberWithFloat:0.02],
                       [NSDecimalNumber numberWithFloat:0.01],
                       [NSDecimalNumber numberWithFloat:0.02],
                       [NSDecimalNumber numberWithFloat:0.01],
                       [NSDecimalNumber numberWithFloat:0.02],
                       [NSDecimalNumber numberWithFloat:0.01],
                       [NSDecimalNumber numberWithFloat:0.02],
                       [NSDecimalNumber numberWithFloat:0.01],
                       [NSDecimalNumber numberWithFloat:0.02],
                       [NSDecimalNumber numberWithFloat:0.01],
                       [NSDecimalNumber numberWithFloat:0.02],
                       [NSDecimalNumber numberWithFloat:0.01],
                       [NSDecimalNumber numberWithFloat:0.02],
                       [NSDecimalNumber numberWithFloat:0.01],
                       [NSDecimalNumber numberWithFloat:0.02],
                       [NSDecimalNumber numberWithFloat:0.01],
                       [NSDecimalNumber numberWithFloat:0.02],
                       [NSDecimalNumber numberWithFloat:0.01],
                       [NSDecimalNumber numberWithFloat:0.02],
                       [NSDecimalNumber numberWithFloat:0.01],
                       [NSDecimalNumber numberWithFloat:0.02],
                       [NSDecimalNumber numberWithFloat:0.01],
                       [NSDecimalNumber numberWithFloat:0.02],
                       [NSDecimalNumber numberWithFloat:0.01],
                       [NSDecimalNumber numberWithFloat:0.02],
                       [NSDecimalNumber numberWithFloat:0.01],
                       [NSDecimalNumber numberWithFloat:0.02],
                       [NSDecimalNumber numberWithFloat:0.01],
                       [NSDecimalNumber numberWithFloat:0.02],
                       [NSDecimalNumber numberWithFloat:0.01],
                       [NSDecimalNumber numberWithFloat:0.02],
                       [NSDecimalNumber numberWithFloat:0.01],
                       [NSDecimalNumber numberWithFloat:0.02],
                       [NSDecimalNumber numberWithFloat:0.01],
                       [NSDecimalNumber numberWithFloat:0.02],
                       [NSDecimalNumber numberWithFloat:0.01],
                       [NSDecimalNumber numberWithFloat:0.02],
                       [NSDecimalNumber numberWithFloat:0.01],
                       [NSDecimalNumber numberWithFloat:0.02],
                       [NSDecimalNumber numberWithFloat:0.01],
                       [NSDecimalNumber numberWithFloat:0.02],[NSDecimalNumber numberWithFloat:0.01],
                       [NSDecimalNumber numberWithFloat:0.02],[NSDecimalNumber numberWithFloat:0.01],
                       [NSDecimalNumber numberWithFloat:0.02],
                       [NSDecimalNumber numberWithFloat:0.01],
                       [NSDecimalNumber numberWithFloat:0.02],
                       [NSDecimalNumber numberWithFloat:0.01],
                       [NSDecimalNumber numberWithFloat:0.02],
                       [NSDecimalNumber numberWithFloat:0.01],
                       [NSDecimalNumber numberWithFloat:0.02],
                       [NSDecimalNumber numberWithFloat:0.01],
                       [NSDecimalNumber numberWithFloat:0.02],
                       [NSDecimalNumber numberWithFloat:0.01],
                       [NSDecimalNumber numberWithFloat:0.02],
                       [NSDecimalNumber numberWithFloat:0.01],
                       [NSDecimalNumber numberWithFloat:0.02],
                       [NSDecimalNumber numberWithFloat:0.01],
                       [NSDecimalNumber numberWithFloat:0.02],
                       [NSDecimalNumber numberWithFloat:0.01],
                       [NSDecimalNumber numberWithFloat:0.02],
                       [NSDecimalNumber numberWithFloat:0.01],
                       [NSDecimalNumber numberWithFloat:0.02],
                       [NSDecimalNumber numberWithFloat:0.01],
                       [NSDecimalNumber numberWithFloat:0.02],
                       [NSDecimalNumber numberWithFloat:0.01],
                       [NSDecimalNumber numberWithFloat:0.02],
                       [NSDecimalNumber numberWithFloat:0.01],
                       [NSDecimalNumber numberWithFloat:0.02],
                       [NSDecimalNumber numberWithFloat:0.01],
                       [NSDecimalNumber numberWithFloat:0.02],
                       [NSDecimalNumber numberWithFloat:0.01],
                       [NSDecimalNumber numberWithFloat:0.02],
                       [NSDecimalNumber numberWithFloat:0.01],
                       [NSDecimalNumber numberWithFloat:0.02],
                       [NSDecimalNumber numberWithFloat:0.01],
                       [NSDecimalNumber numberWithFloat:0.02],
                       [NSDecimalNumber numberWithFloat:0.01],
                       [NSDecimalNumber numberWithFloat:0.02],
                       [NSDecimalNumber numberWithFloat:0.01],
                       [NSDecimalNumber numberWithFloat:0.02],
                       [NSDecimalNumber numberWithFloat:0.01],
                       [NSDecimalNumber numberWithFloat:0.02],
                       [NSDecimalNumber numberWithFloat:0.01],
                       [NSDecimalNumber numberWithFloat:0.02],
                       [NSDecimalNumber numberWithFloat:0.01],
                       [NSDecimalNumber numberWithFloat:0.02],
                       [NSDecimalNumber numberWithFloat:0.01],
                       [NSDecimalNumber numberWithFloat:0.02],
                       [NSDecimalNumber numberWithFloat:0.01],
                       [NSDecimalNumber numberWithFloat:0.02],
                       [NSDecimalNumber numberWithFloat:0.01],
                       [NSDecimalNumber numberWithFloat:0.02],
                       [NSDecimalNumber numberWithFloat:0.01],
                       [NSDecimalNumber numberWithFloat:0.02],
                       [NSDecimalNumber numberWithFloat:0.01],
                       [NSDecimalNumber numberWithFloat:0.02],
                       [NSDecimalNumber numberWithFloat:0.01],
                       [NSDecimalNumber numberWithFloat:0.02],
                       [NSDecimalNumber numberWithFloat:0.01],
                       [NSDecimalNumber numberWithFloat:0.02],
                       
                      
                        [NSDecimalNumber numberWithFloat:0.01],
                        [NSDecimalNumber numberWithFloat:0.01],
                        [NSDecimalNumber numberWithFloat:0.01],
                        [NSDecimalNumber numberWithFloat:0.02],
                        [NSDecimalNumber numberWithFloat:0.02],
                        [NSDecimalNumber numberWithFloat:0.04],
                        [NSDecimalNumber numberWithFloat:0.04],
                        [NSDecimalNumber numberWithFloat:0.03],
                        [NSDecimalNumber numberWithFloat:0.04],
                        [NSDecimalNumber numberWithFloat:0.05],
                       [NSDecimalNumber numberWithFloat:0.04],
                       [NSDecimalNumber numberWithFloat:0.05],
                       [NSDecimalNumber numberWithFloat:0.06],
                       [NSDecimalNumber numberWithFloat:0.07],
                       [NSDecimalNumber numberWithFloat:0.07],
                       [NSDecimalNumber numberWithFloat:0.06],
                       [NSDecimalNumber numberWithFloat:0.08],
                       [NSDecimalNumber numberWithFloat:0.08],
                       [NSDecimalNumber numberWithFloat:0.09],
                       [NSDecimalNumber numberWithFloat:0.09],
                       [NSDecimalNumber numberWithFloat:0.09],
                       [NSDecimalNumber numberWithFloat:0.11],
                       [NSDecimalNumber numberWithFloat:0.12],
                       [NSDecimalNumber numberWithFloat:0.12],
                       [NSDecimalNumber numberWithFloat:0.14],
                       [NSDecimalNumber numberWithFloat:0.15],
                       [NSDecimalNumber numberWithFloat:0.17],
                       [NSDecimalNumber numberWithFloat:0.18],
                       [NSDecimalNumber numberWithFloat:0.18],
                       [NSDecimalNumber numberWithFloat:0.20],
                       [NSDecimalNumber numberWithFloat:0.23],
                       [NSDecimalNumber numberWithFloat:0.25],
                       [NSDecimalNumber numberWithFloat:0.27],
                       [NSDecimalNumber numberWithFloat:0.29],
                       [NSDecimalNumber numberWithFloat:0.32],
                       [NSDecimalNumber numberWithFloat:0.36],
                       [NSDecimalNumber numberWithFloat:0.40],
                       [NSDecimalNumber numberWithFloat:0.42],
                       [NSDecimalNumber numberWithFloat:0.46],
                       [NSDecimalNumber numberWithFloat:0.50],
                       [NSDecimalNumber numberWithFloat:0.54],
                       [NSDecimalNumber numberWithFloat:0.59],
                       [NSDecimalNumber numberWithFloat:0.65],
                       [NSDecimalNumber numberWithFloat:0.71],
                       [NSDecimalNumber numberWithFloat:0.77],
                       [NSDecimalNumber numberWithFloat:0.82],
                       [NSDecimalNumber numberWithFloat:0.90],
                       [NSDecimalNumber numberWithFloat:0.01],
                       [NSDecimalNumber numberWithFloat:0.02],
                       [NSDecimalNumber numberWithFloat:0.01],
                       [NSDecimalNumber numberWithFloat:0.02],
                       [NSDecimalNumber numberWithFloat:0.01],
                       [NSDecimalNumber numberWithFloat:0.02],
                       [NSDecimalNumber numberWithFloat:0.01],
                       [NSDecimalNumber numberWithFloat:0.02],
                       [NSDecimalNumber numberWithFloat:0.01],
                       [NSDecimalNumber numberWithFloat:0.02],
                       [NSDecimalNumber numberWithFloat:0.01],
                       [NSDecimalNumber numberWithFloat:0.02],
                       [NSDecimalNumber numberWithFloat:0.01],
                       [NSDecimalNumber numberWithFloat:0.02],
                       [NSDecimalNumber numberWithFloat:0.01],
                       [NSDecimalNumber numberWithFloat:0.02],
                       [NSDecimalNumber numberWithFloat:0.01],
                       [NSDecimalNumber numberWithFloat:0.02],
                       [NSDecimalNumber numberWithFloat:0.01],
                       [NSDecimalNumber numberWithFloat:0.02],
                       [NSDecimalNumber numberWithFloat:0.01],
                       [NSDecimalNumber numberWithFloat:0.02],
                       [NSDecimalNumber numberWithFloat:0.01],
                       [NSDecimalNumber numberWithFloat:0.02],
                       [NSDecimalNumber numberWithFloat:0.01],
                       [NSDecimalNumber numberWithFloat:0.02],
                       [NSDecimalNumber numberWithFloat:0.01],
                       [NSDecimalNumber numberWithFloat:0.02],
                       [NSDecimalNumber numberWithFloat:0.01],
                       [NSDecimalNumber numberWithFloat:0.02],[NSDecimalNumber numberWithFloat:0.01],
                       [NSDecimalNumber numberWithFloat:0.02],[NSDecimalNumber numberWithFloat:0.01],
                       [NSDecimalNumber numberWithFloat:0.02],
                       [NSDecimalNumber numberWithFloat:0.01],
                       [NSDecimalNumber numberWithFloat:0.02],
                       [NSDecimalNumber numberWithFloat:0.01],
                       [NSDecimalNumber numberWithFloat:0.02],
                       [NSDecimalNumber numberWithFloat:0.01],
                       

/*
              [NSDecimalNumber numberWithFloat:618.63],
              [NSDecimalNumber numberWithFloat:629.32],
              [NSDecimalNumber numberWithFloat:624.31],
              [NSDecimalNumber numberWithFloat:633.68],
              [NSDecimalNumber numberWithFloat:636.23],
              [NSDecimalNumber numberWithFloat:628.44],
              [NSDecimalNumber numberWithFloat:626.20],
              [NSDecimalNumber numberWithFloat:622.77],
              [NSDecimalNumber numberWithFloat:605.23],
              [NSDecimalNumber numberWithFloat:580.13],
              [NSDecimalNumber numberWithFloat:609.70],
              [NSDecimalNumber numberWithFloat:608.34],
              [NSDecimalNumber numberWithFloat:587.44],
              [NSDecimalNumber numberWithFloat:572.98],
              [NSDecimalNumber numberWithFloat:571.70],
              [NSDecimalNumber numberWithFloat:560.28],
              [NSDecimalNumber numberWithFloat:610.00],
              [NSDecimalNumber numberWithFloat:607.70],
              [NSDecimalNumber numberWithFloat:603.00],
              [NSDecimalNumber numberWithFloat:583.98],
 */
                       
              nil];

  //  float n = [prices[index] floatValue];
    
    // This method is actually called twice per point in the plot, one for the X and one for the Y value
    if(fieldEnum == CPTScatterPlotFieldX)
    {
        // Return x value, which will, depending on index, be between -4 to 4
       // return [NSNumber numberWithInt: x];
        
            return [NSNumber numberWithDouble:index];
        
        
    } else {
        NSString* s = plot.identifier;
        int i = [s intValue];
        NSArray* pp = [allPopArray objectAtIndex:i];
        return [pp objectAtIndex:index];
                
        }
        // Return y value, for this example we'll be plotting y = x * x
       // return [NSNumber numberWithInt: x * x];
        //return [NSNumber numberWithDouble: val * val];
        //return [NSNumber numberWithDouble: index / 200.0];
    
    /*
        if ([plot.identifier isEqual: @"First"])    {
            //return [NSNumber numberWithFloat: n];
            return [popArray objectAtIndex:index];
           
            
        }
        else{
            // return [NSNumber numberWithFloat: index / 100.0];
            return [popArray2 objectAtIndex:index];
        
        }
    }
     */


}

/*
- (void)performLongTask:(NSMutableArray*)newPopArray {
    for (int i = 0;i < 400; ++i) {
        
        [pop newGen];
        [newPopArray addObject:[NSNumber numberWithDouble:pop.pFreq]];
    }
    
    [self performSelectorOnMainThread:@selector(completeLongTask) withObject:nil waitUntilDone:NO];

    
    
}

- (void)completeLongTask {
     [graph reloadData];
}
 */

- (IBAction)goPressed:(id)sender {
    
    if (autoClearSwitch.on) {
        [self clearPressed:sender];
        
    }
   
    float factor = 1 - [zoomSlider value];
    [plotSpace setXRange: [CPTPlotRange plotRangeWithLocation:CPTDecimalFromFloat( 0  * factor) length:CPTDecimalFromFloat( 400 * factor )]];
    
    [plotSpace setYRange: [CPTPlotRange plotRangeWithLocation:CPTDecimalFromFloat(-0.01 * factor) length:CPTDecimalFromFloat( 1.02  * factor )]];
   

  /*
    if ((plot.dataSource) == nil)   {
     [graph addPlot:plot toPlotSpace:graph.defaultPlotSpace];
     [graph addPlot:plot2 toPlotSpace:graph.defaultPlotSpace];
    }
   */
   // plot.dataSource = nil;
   // plot2.dataSource = nil;
  //  [graph reloadData];
    
    NSMutableArray* newPopArray  = [[NSMutableArray alloc] init];
    pop = [[CPEPop alloc] init];
   
    pop.N = popTB.text.intValue;
    
    pop.pFreq = initFreqTB.text.doubleValue;
    
    pop.fit.homFitness1 = fitaaTB.text.doubleValue;
    pop.fit.hetFitness = fitAaTB.text.doubleValue;
    pop.fit.homFitness2 = fitAATB.text.doubleValue;
    
    
    [pop recalc];
    
    for (int i = 0;i < 400; ++i) {
        
        [pop newGen];
        [newPopArray addObject:[NSNumber numberWithDouble:pop.pFreq]];
    }

   // [self performSelectorInBackground:@selector(performLongTask:) withObject:newPopArray];
    
       
    CPTScatterPlot* pl = [[CPTScatterPlot alloc] initWithFrame:CGRectZero];
    int i = [allPopArray count];
    
    // Let's keep it simple and let this class act as datasource (therefore we implemtn <CPTPlotDataSource>)
    
    pl.identifier = [NSString stringWithFormat:@"%i",i];
    CPTMutableLineStyle *pls = [CPTMutableLineStyle lineStyle];
    switch (i % 8)  {
        case 0:
            pls.lineColor = [CPTColor blueColor];
            break;
        case 1:
            pls.lineColor = [CPTColor greenColor];
            break;
        case 2:
            pls.lineColor = [CPTColor redColor];
            break;
        case 3:
            pls.lineColor = [CPTColor blackColor];
            break;
        case 4:
            pls.lineColor = [CPTColor yellowColor];
            break;
        case 5:
            pls.lineColor = [CPTColor brownColor];
            break;
            
        case 6:
            pls.lineColor = [CPTColor darkGrayColor];
            break;
        case 7:
            pls.lineColor = [CPTColor magentaColor];
           
    }
   pl.dataLineStyle = pls;
   pl.dataSource = self;
   [allPopArray addObject:newPopArray];
   [graph addPlot:pl toPlotSpace:graph.defaultPlotSpace];
 //  [plotSpace scaleToFitPlots:[graph allPlots ]];
    

    
 /*
    plot.dataSource = self;
    plot2.dataSource = self;
    
    [popArray removeAllObjects];
    pop = [[CPEPop alloc] init];
    pop.N = popTB.text.intValue;
    pop.pFreq = initFreqTB.text.doubleValue;
    [pop recalc];
    
    for (int i = 0;i < 400; ++i) {
        
        [pop newGen];
        [popArray addObject:[NSNumber numberWithDouble:pop.pFreq]];
    }
    popArray2 = [[NSMutableArray alloc] init];
    [popArray2 removeAllObjects];
    pop = [[CPEPop alloc] init];
    
    pop.N = popTB.text.intValue;
    pop.pFreq = initFreqTB.text.doubleValue;
    [pop recalc];
    for (int i = 0;i < 400; ++i) {
        
        [pop newGen];
        [popArray2 addObject:[NSNumber numberWithDouble:pop.pFreq]];
    }
  
  */
    [graph reloadDataIfNeeded];

}

-(BOOL)textFieldShouldBeginEditing:(UITextField *)textField   {
    [textField setFont:[UIFont systemFontOfSize:14]];
    return YES;
}

-(BOOL)textFieldShouldReturn:(UITextField *)textField   {
    if (textField == popTB) {
        if (textField.text.intValue == 0)    {
            textField.text = @"  ∞";
            [textField setFont:[UIFont systemFontOfSize:25]];
        }
        else {
              [textField setFont:[UIFont systemFontOfSize:14]];
        }
            
        
        [popTB resignFirstResponder];
      //  [initFreqTB becomeFirstResponder];
    }
    else if  (textField == initFreqTB)  {
        [initFreqTB resignFirstResponder];
    }
    else if (textField == fitaaTB)  {
        [fitaaTB resignFirstResponder];
        
    }
    else if (textField == fitAaTB)  {
        [fitAaTB resignFirstResponder];
        
    }
    else if (textField == fitAATB)  {
        [fitAATB resignFirstResponder];
        
    }
    
   
    return YES;
}


- (IBAction)clearPressed:(id)sender {
    NSArray* allPlots = [graph allPlots];
    int max = [allPlots count];
    for (int i = 0;i < max;++i)    {
        [graph removePlot:[allPlots objectAtIndex:i]];
    }
    [allPopArray removeAllObjects];
    [graph reloadData];
}

- (IBAction)zoomSliderPressed:(id)sender {
    float factor = 1 - [zoomSlider value];
    [plotSpace setXRange: [CPTPlotRange plotRangeWithLocation:CPTDecimalFromFloat( 0  * factor) length:CPTDecimalFromFloat( 400 * factor )]];
    
    [plotSpace setYRange: [CPTPlotRange plotRangeWithLocation:CPTDecimalFromFloat(-0.01  * factor) length:CPTDecimalFromFloat( 1.02  * factor )]];
    
}

@end
