# Supplementary material for: Genetics and Evolution: An iOS Application to Supplement Introductory Courses in Transmission and Evolutionary Genetics
Source: G3 (Bethesda). 2014 Apr 11;4(5):779–81. doi: 10.1534/g3.114.010215 (PMC4025476; doi:10.1534/g3.114.010215)
Supplement: Supporting Information [file supp_g3.114.010215_FileS1.zip › CrossMappingSettingsViewController.h]

//
//  CrossMappingSettingsViewController.h
//  GenEvol
//
//  Created by Russell B Myers on 18/07/13.
//  Copyright (c) 2013 Russell B Myers. All rights reserved.
//

#import "GenEvolSettingsViewController.h"

@interface CrossMappingSettingsViewController : GenEvolSettingsViewController

@property (weak, nonatomic) IBOutlet UITextField *sampleSizeTF;
@end
