# Supplementary material for: Genetics and Evolution: An iOS Application to Supplement Introductory Courses in Transmission and Evolutionary Genetics
Source: G3 (Bethesda). 2014 Apr 11;4(5):779–81. doi: 10.1534/g3.114.010215 (PMC4025476; doi:10.1534/g3.114.010215)
Supplement: Supporting Information [file supp_g3.114.010215_FileS1.zip › CrossMappingSettingsViewController.m]

//
//  CrossMappingSettingsViewController.m
//  GenEvol
//
//  Created by Russell B Myers on 18/07/13.
//  Copyright (c) 2013 Russell B Myers. All rights reserved.
//

#import "CrossMappingSettingsViewController.h"

@interface CrossMappingSettingsViewController ()

@end

@implementation CrossMappingSettingsViewController

- (id)initWithNibName:(NSString *)nibNameOrNil bundle:(NSBundle *)nibBundleOrNil
{
    self = [super initWithNibName:nibNameOrNil bundle:nibBundleOrNil];
    if (self) {
        // Custom initialization
        self.title = @"Cross Mapping Settings";
    }
    return self;
}

- (void)viewDidLoad
{
    [super viewDidLoad];
	// Do any additional setup after loading the view.
    [d setValue:@"test" forKey:@"testkey"];
    NSUserDefaults* defaults = [NSUserDefaults standardUserDefaults];
    [self.sampleSizeTF setText:[defaults stringForKey:@"cm_sample_size"]];
    
    self.sampleSizeTF.inputAccessoryView = self.numberToolbar;
    
    [self tracker:self.title];
}

- (void)didReceiveMemoryWarning
{
    [super didReceiveMemoryWarning];
    // Dispose of any resources that can be recreated.
}

-(BOOL)textFieldShouldBeginEditing:(UITextField *)textField   {
    
    BOOL should = [super textFieldShouldBeginEditing:textField];
    
    return should;
}

- (BOOL)textFieldShouldEndEditing:(UITextField *)textField  {
    
    UIAlertView* alert = [[UIAlertView alloc] initWithTitle:@"!" message:@"Default Generations (per screen) should be <= Max Generations"  delegate:self cancelButtonTitle:@"OK" otherButtonTitles:nil];
    
    NSDictionary* tfProps = [self textFieldProperties:textField];

    if (textField == self.sampleSizeTF)    {
        if ([(NSNumber*)([tfProps objectForKey:@"isNumber" ]) boolValue])           {
            if ([(NSNumber*)([tfProps objectForKey:@"isPositive" ]) boolValue]) {
                if ([(NSNumber*)([tfProps objectForKey:@"isInteger" ]) boolValue])  {
                    return YES;
                    
                }
                else    {
                    
                    alert.message = @"Please enter integer";
                    return NO;
                }
            
                
            }
            else{
                alert.message = @"Please enter positive number";
                return NO;
            }
            
        }
        else{
            alert.message = @"Please enter valid number";
            return NO;
        }
    }
    
    
    return YES;
}

-(BOOL)textFieldShouldReturn:(UITextField *)textField   {
    
    
    return [super textFieldShouldReturn:textField];
   
}

- (void)viewWillDisappear:(BOOL)animated    {
    NSLog(@"curlwill disappear");
    
     NSUserDefaults* defaults = [NSUserDefaults standardUserDefaults];
    
    if ([[defaults stringForKey:@"cm_sample_size"] isEqualToString:self.sampleSizeTF.text]) {
        
    }
    else    {
        [defaults setObject:self.sampleSizeTF.text forKey:@"cm_sample_size"];
        [defaults synchronize];
    }
    
     [super viewWillDisappear:animated];
}


- (void)viewDidUnload {
    [self setSampleSizeTF:nil];
    [super viewDidUnload];
}
@end
