# Supplementary material for: Genetics and Evolution: An iOS Application to Supplement Introductory Courses in Transmission and Evolutionary Genetics
Source: G3 (Bethesda). 2014 Apr 11;4(5):779–81. doi: 10.1534/g3.114.010215 (PMC4025476; doi:10.1534/g3.114.010215)
Supplement: Supporting Information [file supp_g3.114.010215_FileS1.zip › GeneratePracticeDocumentViewController.h]

//
//  GeneratePracticeDocumentViewController.h
//  GenEvol
//
//  Original version created by Brandon Millman on 2/26/13.
//  Adapted and Enhanced by Russell B Myers (v1.1->)
//  - Added Population Growth amd Association Mapping
//  - Catered for additional result formatting
//  - Document creation now in background with progress bar
//

#import <UIKit/UIKit.h>
#import "QuickDialogController.h"

@protocol GeneratePracticeDocumentViewControllerDelegate;
@class ReaderDocument;

@interface GeneratePracticeDocumentViewController : QuickDialogController
@property (nonatomic, weak) id<GeneratePracticeDocumentViewControllerDelegate> delegate;
@property BOOL cancelDocCreate;
@end

@protocol GeneratePracticeDocumentViewControllerDelegate <NSObject>

- (void)controllerDidCancel:(GeneratePracticeDocumentViewController *)controller;
- (void)controller:(GeneratePracticeDocumentViewController *)controller didCreateNewPracticeDocument:(ReaderDocument *)document;

@end
