# Supplementary material for: Genetics and Evolution: An iOS Application to Supplement Introductory Courses in Transmission and Evolutionary Genetics
Source: G3 (Bethesda). 2014 Apr 11;4(5):779–81. doi: 10.1534/g3.114.010215 (PMC4025476; doi:10.1534/g3.114.010215)
Supplement: Supporting Information [file supp_g3.114.010215_FileS1.zip › GeneratePracticeDocumentViewController.m]

//
//  GeneratePracticeDocumentViewController.m
//  GenEvol
//
//  Original version created by Brandon Millman on 2/26/13.
//  Adapted and Enhanced by Russell B Myers (v1.1->)
//  - Added Population Growth amd Association Mapping
//  - Catered for additional result formatting
//  - Document creation now in background with progress bar
//

#import "GeneratePracticeDocumentViewController.h"
#import "QuickDialog.h"
#import "ProblemCenter.h"
#import "ProblemModel.h"
#import "Underscore.h"
#import "OCPDFGenerator.h"
#import "GRMustache.h"
#import "ReaderDocument.h"
#import "YRDropdownView.h"
#import "PracticeDocumentCenter.h"
#import "NSString+GenEvolAdditions.h"

#define _ Underscore
#define kPracticeDocumentTemplateFilename @"practice-document"

@interface GeneratePracticeDocumentViewController () <QuickDialogStyleProvider> {
    QButtonElement *createButton;
}

@property UIProgressView* progressView;
@property UILabel* progressViewLabel;


@end

@implementation GeneratePracticeDocumentViewController

#pragma mark - Class Methods

- (QRootElement *)buildRoot {
    QRootElement *root = [[QRootElement alloc] init];
    root.grouped = YES;
    root.title = @"Create Document";
    
    QSection *aboutSection = [[QSection alloc] initWithTitle:@"Settings"];
    QEntryElement *documentName = [[QEntryElement alloc] initWithTitle:@"Filename" Value:nil Placeholder:@"type here"];
    documentName.autocapitalizationType = UITextAutocapitalizationTypeNone;
    documentName.key = @"title";
    [aboutSection addElement:documentName];
    [root addSection:aboutSection];
    
    QSection *problemSection = [[QSection alloc] initWithTitle:@"Number of Problems"];
    _.arrayEach([ProblemCenter sharedCenter].problems, ^(NSString *problemID) {
        QEntryElement *problemSelector = [[QEntryElement alloc] initWithTitle:[[[ProblemCenter sharedCenter] problemWithID:problemID] title] Value:0 Placeholder:@"0"];
        problemSelector.key = problemID;
        problemSelector.keyboardType = UIKeyboardTypeNumberPad;
        [problemSection addElement:problemSelector];
    });
    [root addSection:problemSection];
    
    QSection *buttonSection = [[QSection alloc] init];
    createButton = [[QButtonElement alloc] initWithTitle:@"Create"];
    id weakSelf = self;
    createButton.onSelected = ^{
        [weakSelf createButtonPressed];
    };
    [buttonSection addElement:createButton];
    [root addSection:buttonSection];
    
    return root;
}

#pragma mark - Initializor

- (id)init
{
    self = [super initWithRoot:[self buildRoot]];
    return self;
}

#pragma mark - UIViewController

- (void)viewDidLoad
{
    [super viewDidLoad];
    
    self.view.backgroundColor = [UIColor genEvolBackgroundColor];
    
    [self tracker:@"Generate Practice Document"];
    
    UIButton *cancelButton = [UIButton buttonWithIcon:[FIEntypoIcon circledCrossIcon]];
    [cancelButton addTarget:self action:@selector(cancelButtonPressed:) forControlEvents:UIControlEventTouchUpInside];
    self.navigationItem.rightBarButtonItem = [[UIBarButtonItem alloc] initWithCustomView:cancelButton];
 
 
    self.progressView = [[UIProgressView alloc] initWithProgressViewStyle:UIProgressViewStyleDefault];
    self.progressView.progress = 0.0f;
    self.progressView.hidden = YES;
    self.progressViewLabel = [[UILabel alloc] initWithFrame:CGRectMake(0,0,200, 20)];
    self.progressViewLabel.font = [UIFont systemFontOfSize:12.0];
    self.progressViewLabel.hidden = YES;
    UIView *view = [[UIView alloc] initWithFrame:CGRectMake(0, 130, self.quickDialogTableView.bounds.size.width, 40)];
    [view addSubview:self.progressView];
    [view addSubview:self.progressViewLabel];
    
    [self.view addSubview:view];
    [self.view bringSubviewToFront:self.progressViewLabel];

    [self contentOffsetIfTranslucentNavBar];

}

- (void)setQuickDialogTableView:(QuickDialogTableView *)aQuickDialogTableView {
    [super setQuickDialogTableView:aQuickDialogTableView];
    
    self.quickDialogTableView.backgroundView = nil;
    self.quickDialogTableView.backgroundColor = [UIColor lightGrayColor];
    self.quickDialogTableView.styleProvider = self;
    self.quickDialogTableView.separatorColor = [UIColor clearColor];
    self.quickDialogTableView.separatorStyle = UITableViewCellSeparatorStyleNone;
    
}

#pragma mark - QuickDialogStyleProvider

- (void)cell:(UITableViewCell *)cell willAppearForElement:(QElement *)element atIndexPath:(NSIndexPath *)indexPath {
    if (indexPath.section != 2) {
        cell.backgroundColor = [UIColor cellBackgroundColor];
        
    } else {
        cell.backgroundColor = [UIColor genEvolGoColor];
        cell.textLabel.font = [UIFont boldSystemFontOfSize:16];
        cell.textLabel.textColor = [UIColor whiteColor];
    }
    
}

#pragma mark - Private Methods

- (void)createButtonPressed {
    NSMutableDictionary *formContents = [[NSMutableDictionary alloc] init];
    [self.root fetchValueIntoObject:formContents];
    NSString *fileName = [formContents objectForKey:@"title"];
    if (!fileName || fileName.length <= 0) {
        [YRDropdownView showDropdownInView:self.view.window
                                     title:@"Warning"
                                    detail:@"Document needs a name"
                                     image:[UIImage imageNamed:@"dropdown-alert"]
                                  animated:YES
                                 hideAfter:2.0];
        return;
    }
    NSString* documentsPath = [NSSearchPathForDirectoriesInDomains(NSDocumentDirectory, NSUserDomainMask, YES) objectAtIndex:0];
    NSString* fullFilePath = [documentsPath stringByAppendingPathComponent:[NSString stringWithFormat:@"%@.pdf",fileName]];
    BOOL fileExists = [[NSFileManager defaultManager] fileExistsAtPath:fullFilePath];
    if (fileExists) {
            [YRDropdownView showDropdownInView:self.view.window
                                         title:@"Warning"
                                        detail:@"Document already exists, please choose another name. \nNote: existing docs can be deleted by pressing  the 'X' cancel button and swiping the nominated doc"
                                         image:[UIImage imageNamed:@"dropdown-alert"]
                                      animated:YES
                                     hideAfter:5.0];
            return;
        
    }
    
    [formContents removeObjectForKey:@"title"];
    
    NSMutableArray *numProblemsArray = [NSMutableArray arrayWithCapacity:[ProblemCenter sharedCenter].problems.count];
    
    for (NSInteger i = 0; i < [ProblemCenter sharedCenter].problems.count + 1; i++) {
        numProblemsArray[i] = @(0);
    }
    
    _.dictEach(formContents, ^(NSString *key, NSNumber *value) {
        numProblemsArray[[key integerValue]] = value;
    });
    
    NSNumber *sumObj = _.array(numProblemsArray).reduce(@0, ^(NSNumber *x, NSNumber *y) {
        return @(x.integerValue + y.integerValue);
    });
    
    NSInteger sum = sumObj.integerValue;
    
    
    if (sum == 0) {
        [YRDropdownView showDropdownInView:self.view.window
                                     title:@"Warning"
                                    detail:@"Document needs at least one problem"
                                     image:[UIImage imageNamed:@"dropdown-alert"]
                                  animated:YES
                                 hideAfter:2.0];
        return;
    }
 
    if (sum > 200) {
        [YRDropdownView showDropdownInView:self.view.window
                                     title:@"Warning"
                                    detail:@"Max number of problems exceeded"
                                     image:[UIImage imageNamed:@"dropdown-alert"]
                                  animated:YES
                                 hideAfter:2.0];
        return;
    }
    
    [self gaButtonEventWithLabel:@"pg_practice_doc_create" andValue:[NSNumber numberWithInt:sum]];

    self.progressView.progress = 0.0;
    self.progressView.hidden = NO;
    self.progressViewLabel.text = [NSString stringWithFormat:@"Generated %d out of %d",0,sum];
    self.progressViewLabel.hidden = NO;
    
    self.cancelDocCreate = NO;
    [createButton setEnabled:NO];
    
    dispatch_queue_t backgroundQueue;
    backgroundQueue = dispatch_queue_create("generatePracticeDocs", NULL);

  dispatch_async(backgroundQueue, ^(void) {
      int sumRemaining = sum;
      int originalSum = sum;

      NSMutableArray *problemList = [NSMutableArray arrayWithCapacity:sum];
      NSMutableArray *answerList = [NSMutableArray arrayWithCapacity:sum];
      NSInteger randomModelIdIndex;
      NSString *randomModelIdString;
      ProblemModel *model;
      NSDictionary *generatedArgs;
      NSDictionary *generatedRes;

        
    while ((sumRemaining != 0) && (!self.cancelDocCreate)) {
        randomModelIdIndex = arc4random() % [ProblemCenter sharedCenter].problems.count + 1;
        if ([numProblemsArray[randomModelIdIndex] integerValue] > 0) {
            randomModelIdString = [NSString stringWithFormat:@"%d",randomModelIdIndex];
            model = [[ProblemCenter sharedCenter] problemWithID:randomModelIdString];
            generatedArgs = model.generator();
            generatedRes = model.solver(generatedArgs);
            generatedArgs = _.dictMap(generatedArgs, ^(id key, id obj) {
                if ([obj isKindOfClass:[NSNumber class]]) {
                    return [NSString genEvolStringFromNum:obj];
               } else {
                    return (NSString*)obj;
                }
               
            });
            generatedRes = _.dictMap(generatedRes, ^(id key, id obj) {
                if ([obj isKindOfClass:[NSNumber class]]) {
                        if ([obj doubleValue] > 99999999999l) {
                            return [NSString stringWithFormat:@"%.4g", [obj doubleValue]];
                        }
                        else{
                            return [NSString genEvolStringFromNum:obj];
                        }
            } else {
                    return (NSString*)obj;
                }
            });
            [problemList addObject:@{[NSString stringWithFormat:@"problem%@", randomModelIdString]:generatedArgs}];
            [answerList addObject:@{[NSString stringWithFormat:@"answer%@", randomModelIdString]:generatedRes}];
            numProblemsArray[randomModelIdIndex] = @([numProblemsArray[randomModelIdIndex] integerValue] - 1);
            sumRemaining -= 1;
            
            if ((sumRemaining % 10) == 0)   { //progress every 10 docs
                float prog = (float)(originalSum - sumRemaining) / (float)originalSum;
                dispatch_async(dispatch_get_main_queue(), ^(void) {
                    self.progressView.progress = prog;
                    self.progressViewLabel.text = [NSString stringWithFormat:@"Generated %d out of %d",(originalSum - sumRemaining),originalSum];
                  
                });
            }
            
        }
    }
      
    if (self.cancelDocCreate)   {
          return;
    }
    
    NSString *renderedHTMLString = [GRMustacheTemplate renderObject:@{  @"problemList": problemList,
                                        @"answerList": answerList}
                                                           fromResource:kPracticeDocumentTemplateFilename
                                                                 bundle:nil
                                                                  error:NULL];
 
    dispatch_async(dispatch_get_main_queue(), ^(void) {
        self.progressViewLabel.text = @"Saving document. Please wait...";
        NSString *path = [OCPDFGenerator generatePDFFromHTMLString:renderedHTMLString];
        NSString *newPath = [[[path stringByDeletingLastPathComponent] stringByAppendingPathComponent:fileName] stringByAppendingPathExtension:@"pdf"];
        NSFileManager *fileManager = [[NSFileManager alloc] init];
        [fileManager moveItemAtPath:path toPath:newPath error:NULL];
        [[PracticeDocumentCenter sharedCenter] addDocumentWithPath:newPath];
        [self.delegate controller:self didCreateNewPracticeDocument:[ReaderDocument withDocumentFilePath:newPath password:nil]];
        [createButton setEnabled:YES];
        
      });
    
   });
}

- (void)cancelButtonPressed:(id)sender {
    [self.delegate controllerDidCancel:self];
}

@end
