# Supplementary material for: Genetics and Evolution: An iOS Application to Supplement Introductory Courses in Transmission and Evolutionary Genetics
Source: G3 (Bethesda). 2014 Apr 11;4(5):779–81. doi: 10.1534/g3.114.010215 (PMC4025476; doi:10.1534/g3.114.010215)
Supplement: Supporting Information [file supp_g3.114.010215_FileS1.zip › GeneticCrossMappingProblemModel.m]

//
//  GeneticCrossMappingProblemModel.m
//  GenEvol
//
//  Original version created by Brandon Millman on 2/18/13.
//  Adapted and Enhanced by Russell B Myers (v1.1->)
//  - Cross Mapping generation now based on simulation model with realistic gamete counts
//  - Now also predicts gene order
//  - Now also caters for occasional unlinked genes
//

#import "GeneticCrossMappingProblemModel.h"
#import "QuickDialog.h"
#import "Underscore.h"

#define _ Underscore
#define kUniqueId @"2"
#define kTitle @"Genetic Cross Mapping"
#define kInstructions @"Please enter genotype counts observed in gametes below"
//observed in the gametes of an individual heterozygous for three markers."
#define kHelp @"This calculator estimates recombination fractions from raw genotype counts in the gametes of an individual that was heterozygous for all three markers (e.g., Aa Bb Cc).  The output estimates recombination rate and identifies the predicted gene order and predicted gametic phase of the individual."
#define kJSONFilename @"genetic-cross-mapping"
#define kResultsTemplateFilename @"genetic-cross-mapping-results"
#define kQuestionTemplateFilename @"genetic-cross-mapping-question"


@implementation GeneticCrossMappingProblemModel

- (id)init
{
    self = [super initWithDictionary:@{ @"id": kUniqueId,
                                        @"title": kTitle,
                                        @"instructions": kInstructions,
                                        @"help": kHelp}];
    if (self) {
        NSUserDefaults* defaults = [NSUserDefaults standardUserDefaults];
        
        id sel = self;
        
        self.resultsTemplateFilename = kResultsTemplateFilename;
        self.questionTemplateFilename = kQuestionTemplateFilename;
        self.solver = ^NSDictionary *(NSDictionary * arguments) {
            NSArray *queryNames = @[@"arg0", @"arg1", @"arg2", @"arg3", @"arg4", @"arg5", @"arg6", @"arg7"];
            NSArray *queryStrings = @[@"ABC", @"ABc", @"AbC", @"Abc", @"aBC", @"aBc", @"abC", @"abc"];
            NSArray *queryValues = _.arrayMap(queryNames, ^(NSString *key) {
                return [arguments objectForKey:key];
            });
            NSMutableDictionary *results = [NSMutableDictionary dictionaryWithCapacity:6];
            
            NSArray *sortedQueryValues = [queryValues sortedArrayUsingComparator:^(id obj1, id obj2) {
                if ([obj1 integerValue] > [obj2 integerValue]) {
                    return (NSComparisonResult)NSOrderedAscending;
                }
                if ([obj1 integerValue] < [obj2 integerValue]) {
                    return (NSComparisonResult)NSOrderedDescending;
                }
                return (NSComparisonResult)NSOrderedSame;
            }];
            
            NSInteger index = _.indexOf(queryValues, sortedQueryValues[0]);
            results[@"res0"] = queryStrings[index];
            
            NSMutableArray *newQueryStrings = [NSMutableArray arrayWithArray:queryStrings];
            [newQueryStrings removeObjectAtIndex:index];
            
            NSMutableArray *newQueryValues = [NSMutableArray arrayWithArray:queryValues];
            [newQueryValues removeObjectAtIndex:index];
            
            results[@"res1"] = newQueryStrings[_.indexOf(newQueryValues, sortedQueryValues[1])];
 
            NSString* compl = [sel complement:results[@"res0"]];
            if ([compl isEqualToString:results[@"res1"]]) {
                
            }
            else{
                results[@"res1"] = compl;
            }
            
            // sum of all queries
            NSNumber *totalSum = _.array(queryValues).reduce(@0, ^(NSNumber *x, NSNumber *y) {
                return @(x.integerValue + y.integerValue);
            });
            NSLog(@"Total: %@", totalSum);
            
            
            // (ABC + ABc + abC + abc) / total
            NSNumber *sumOverTotal1 = @( (((NSNumber *)queryValues[0]).doubleValue +
                                          ((NSNumber *)queryValues[1]).doubleValue +
                                          ((NSNumber *)queryValues[6]).doubleValue +
                                          ((NSNumber *)queryValues[7]).doubleValue) / totalSum.integerValue
            );
            results[@"res2"] = ([sel geneString:results[@"res0"] isCisFor:@"AB"]) ? @((1 - sumOverTotal1.doubleValue)) : @(sumOverTotal1.doubleValue);
            NSLog(@"Sum1: %@", sumOverTotal1);
            
            
            
            // (ABC + Abc + aBC + abc) / total
            NSNumber *sumOverTotal2 = @( (((NSNumber *)queryValues[0]).doubleValue +
                                          ((NSNumber *)queryValues[3]).doubleValue +
                                          ((NSNumber *)queryValues[4]).doubleValue +
                                          ((NSNumber *)queryValues[7]).doubleValue) / totalSum.doubleValue
            );
            results[@"res3"] = ([sel geneString:results[@"res0"] isCisFor:@"BC"]) ? @((1 - sumOverTotal2.doubleValue)) : @(sumOverTotal2.doubleValue);
            
            // (ABC + AbC + aBc + abc) / total
            NSNumber *sumOverTotal3 = @( (((NSNumber *)queryValues[0]).doubleValue +
                                          ((NSNumber *)queryValues[2]).doubleValue +
                                          ((NSNumber *)queryValues[5]).doubleValue +
                                          ((NSNumber *)queryValues[7]).doubleValue) / totalSum.doubleValue
            );
            results[@"res4"] = ([sel geneString:results[@"res0"] isCisFor:@"AC"]) ? @((1 - sumOverTotal3.doubleValue)) : @(sumOverTotal3.doubleValue);
            
            
            NSString* res0,*res1;
            res0 = results[@"res0"];
            res1 = results[@"res1"];
            
           // res0 = [NSString stringWithFormat:@"%@/%@/%@", three, two, one];
            NSString * res0_A = [res0 substringWithRange:NSMakeRange(0, 1)];
            NSString * res0_B = [res0 substringWithRange:NSMakeRange(1, 1)];
            NSString * res0_C = [res0 substringWithRange:NSMakeRange(2, 1)];
            NSString * res1_A = [res1 substringWithRange:NSMakeRange(0, 1)];
            NSString * res1_B = [res1 substringWithRange:NSMakeRange(1, 1)];
            NSString * res1_C = [res1 substringWithRange:NSMakeRange(2, 1)];
            
            NSNumber* res4 = results[@"res4"];
            NSNumber* res3 = results[@"res3"];
            NSNumber* res2 = results[@"res2"];
            NSString* dashesAB = [sel addDashes:res2];
            NSString* dashesBC = [sel addDashes:res3];
            NSString* dashesAC = [sel addDashes:res4];
            
            NSArray* orderedGeneArray1;
            NSArray* orderedGeneArray2;
            NSArray* rfArray;
            NSString* dashes1stto2nd;
            NSString* dashes2ndto3rd;
            NSString* linkageString;
            
            if (res4.doubleValue > res3.doubleValue) {
                if (res4.doubleValue > res2.doubleValue) {
                           
                       // results[@"res0"] = @"A-B-C";
                    
                    orderedGeneArray1 = [NSArray arrayWithObjects:res0_A,res0_B,res0_C,nil];
                    orderedGeneArray2 = [NSArray arrayWithObjects:res1_A,res1_B,res1_C,nil];
                    rfArray = [NSArray arrayWithObjects:res2,res3,res4, nil];
                    dashes1stto2nd = dashesAB;
                    dashes2ndto3rd = dashesBC;
                    
                     results[@"res0"] = [NSString stringWithFormat:@"%@%@%@%@%@", res0_A,dashesAB, res0_B,dashesBC,res0_C];
                     results[@"res1"] = [NSString stringWithFormat:@"%@%@%@%@%@", res1_A,dashesAB,res1_B,dashesBC,res1_C];
                                               
                } else {
                    //results[@"res0"] = @"A-C-B";
                    
                    orderedGeneArray1 = [NSArray arrayWithObjects:res0_A,res0_C,res0_B,nil];
                    orderedGeneArray2 = [NSArray arrayWithObjects:res1_A,res1_C,res1_B,nil];
                    rfArray = [NSArray arrayWithObjects:res4,res3,res2, nil];
                    dashes1stto2nd = dashesAC;
                    dashes2ndto3rd = dashesBC;
                    
                    
                    results[@"res0"] = [NSString stringWithFormat:@"%@%@%@%@%@", res0_A, dashesAC,res0_C,dashesBC, res0_B];
                    results[@"res1"] = [NSString stringWithFormat:@"%@%@%@%@%@", res1_A, dashesAC, res1_C, dashesBC,res1_B];
                }
            }
            else if (res3.doubleValue > res2.doubleValue)   {
                   // results[@"res0"] = @"B-A-C";
                
                    orderedGeneArray1 = [NSArray arrayWithObjects:res0_B,res0_A,res0_C,nil];
                    orderedGeneArray2 = [NSArray arrayWithObjects:res1_B,res1_A,res1_C,nil];
                    rfArray = [NSArray arrayWithObjects:res2,res4,res3, nil];
                    dashes1stto2nd = dashesAB;
                    dashes2ndto3rd = dashesAC;
                
                    results[@"res0"] = [NSString stringWithFormat:@"%@%@%@%@%@", res0_B,dashesAB, res0_A, dashesAC,res0_C];
                    results[@"res1"] = [NSString stringWithFormat:@"%@%@%@%@%@", res1_B,dashesAB, res1_A, dashesAC, res1_C];
                }
            else{
                //results[@"res0"] = @"A-C-B";
                
                orderedGeneArray1 = [NSArray arrayWithObjects:res0_A,res0_C,res0_B,nil];
                orderedGeneArray2 = [NSArray arrayWithObjects:res1_A,res1_C,res1_B,nil];
                rfArray = [NSArray arrayWithObjects:res4,res3,res2, nil];
                dashes1stto2nd = dashesAC;
                dashes2ndto3rd = dashesBC;
                
                results[@"res0"] = [NSString stringWithFormat:@"%@%@%@%@%@", res0_A, dashesAC, res0_C, dashesBC, res0_B];
                results[@"res1"] = [NSString stringWithFormat:@"%@%@%@%@%@", res1_A, dashesAC, res1_C, dashesBC, res1_B];
            }
            
            linkageString = [sel predictLinkageFor:orderedGeneArray1 and:orderedGeneArray2 with1stDashes:dashes1stto2nd and2ndDashes:dashes2ndto3rd andRFs:rfArray];
            results[@"res5"] = linkageString;
                
            
            return results;
        };
        
        self.validator = ^bool(NSDictionary *arguments) {
            return arguments.count == 8;
        };
        
     //   id sel = self;
        self.generator = ^NSDictionary *() {
           
            NSArray* phasedParental1 = [sel randomPhase];
            NSMutableArray* sortedParentalArray = [[NSMutableArray alloc] init];
            sortedParentalArray[0] = [sel randomOrder:phasedParental1];
            sortedParentalArray[1] =  [sel arrComplement:sortedParentalArray[0]];
            
            
            NSMutableArray* chr  = [[NSMutableArray alloc] init];
            for (int i = 0;i < 3; ++i)  {
                chr[i] = [sel randomChromosome];
            }
            int coinToss =  arc4random() % 2; //chromosome order. Half the time chromosome 3 then 2 then 1, other half 1 then 2 then 3
            //otherwise unlinked genes will almost always be on right
            
            NSArray *sortedChr = [chr sortedArrayUsingComparator:^(id obj1, id obj2) {
                if ([obj1 integerValue] > [obj2 integerValue]) {
                    if (coinToss == 0)  {
                        return (NSComparisonResult)NSOrderedDescending;
                    }
                    else{
                        return (NSComparisonResult)NSOrderedAscending;
                    }
                }
                if ([obj1 integerValue] < [obj2 integerValue]) {
                    if (coinToss == 0)  {
                        return (NSComparisonResult)NSOrderedAscending;
                    }
                    else{
                    
                        return  (NSComparisonResult)NSOrderedDescending;
                    }
                }
                
                return (NSComparisonResult)NSOrderedSame;
                
            }];
            
            double maxRF = [defaults doubleForKey:@"cm_max_rf"];
            double rf12;
            if (sortedChr[0] == sortedChr[1])   { //1st and 2nd genes are linked
                 rf12 = ((double)arc4random() / ARC4RANDOM_MAX) * maxRF;  //0 - 0.2 range
            }
            else{
                rf12 = 0.5f; // unlinked
            }
            double rf23;
            if (sortedChr[1] == sortedChr[2])   { //2nd and 3rd genes are linked
                rf23 = ((double)arc4random() / ARC4RANDOM_MAX) * maxRF;  //0 - 0.2 range
            }
            else{
                rf23 = 0.5f; // unlinked
            }
            
            NSMutableDictionary* resDict = [[NSMutableDictionary alloc] initWithCapacity:8];

            int sampleSize = [defaults integerForKey:@"cm_sample_size"];
            NSMutableArray* offSpring = [[NSMutableArray alloc] init];
            
            for (int i = 0;i < sampleSize; ++i) {
                int mumOrDad =  (arc4random() % 2);  // use parental 1 or parental2 ie from grandmum or grandad
                
                NSArray* parental = sortedParentalArray[mumOrDad];
                offSpring[0] = parental[0];
                
                double r  = (double)arc4random() / ARC4RANDOM_MAX;
                if (r < rf12)   { //crossover  / recombine
                    mumOrDad = !(mumOrDad);
                    parental = sortedParentalArray[mumOrDad];
                        
                }
                offSpring[1] = parental[1];
                
                r  = (double)arc4random() / ARC4RANDOM_MAX;
                if (r < rf23)   { //crossover  / recombine
                    mumOrDad = !(mumOrDad);
                    parental = sortedParentalArray[mumOrDad];
                    
                }
                offSpring[2] = parental[2];
                
                NSString* offSpringStr = [sel arrToString:offSpring];
                int num;
                if (resDict[offSpringStr])  {
                    num = ((NSNumber*)(resDict[offSpringStr])).intValue;
                }
                else{
                    num = 0;
                }
                ++num;
                
                resDict[offSpringStr] = [NSNumber numberWithInt:num];
                
            }
            
            NSArray* queryStrings;
            
            
            NSString* compareStr = [sel arrToString:sortedParentalArray[0]];
            if ([compareStr caseInsensitiveCompare:@"ABC"] == NSOrderedSame)   {
                queryStrings = @[@"ABC", @"ABc", @"AbC", @"Abc", @"aBC", @"aBc", @"abC", @"abc"];
            }
            else if ([compareStr caseInsensitiveCompare:@"BAC"] == NSOrderedSame) {
                queryStrings = @[@"BAC", @"BAc", @"bAC", @"bAc", @"BaC", @"Bac", @"baC", @"bac"];
            }
            else{ //ACB
                queryStrings = @[@"ACB", @"AcB", @"ACb", @"Acb", @"aCB", @"acB", @"aCb", @"acb"];
            }
            for (int i = 0; i < 8; ++i) {
                if (resDict[queryStrings[i]])  {
                    
                }
                else{
                    resDict[queryStrings[i]] = [NSNumber numberWithInt:0];
                                
                }
            }
            
            NSDictionary* args = @{@"arg0" : resDict[queryStrings[0]],
                                  
                                   @"arg1" : resDict[queryStrings[1]],
                                   @"arg2" : resDict[queryStrings[2]],
                                   @"arg3" : resDict[queryStrings[3]],
                                   @"arg4" : resDict[queryStrings[4]],
                                   @"arg5" : resDict[queryStrings[5]],
                                   @"arg6" : resDict[queryStrings[6]],
                                   @"arg7" : resDict[queryStrings[7]]};
           
           // args = [self oldGenerator];
            
            return args;
        };
    }
    return self;
}

#pragma mark - Private Methods

-(BOOL)isWholeNumber:(double)number
{
    double integral;
    double fractional = modf(number, &integral);
    
    return fractional == 0.00 ? YES : NO;
}

-(NSDictionary*)oldGenerator {
    
    NSDictionary* args;
    
    // 1) determine order
    // A-B-C <-- 0
    // B-A-C <-- 1
    // A-C-B <-- 2
    
    NSUInteger order = arc4random() % 3;
    
    // 2) phase
    NSUInteger phase = arc4random() % 4;
    
    // 3) random probabilities
    double first = ((double)(arc4random() % 20) + 1) / 100.0f;
    double second = ((double)(arc4random() % 20) + 1) / 100.0f;
    
    NSArray *calculations = @[@(10000 * first * second), @(10000 * first * (1.0f - second)), @(10000 * (1.0f - first) * second), @(10000 * (1.0f - first) * (1.0f - second))];
    
    switch (order) {
        case 0:
            switch (phase) {
                case 0:
                    args = @{@"arg0" : calculations[3],
                             @"arg1" : calculations[2],
                             @"arg2" : calculations[0],
                             @"arg3" : calculations[1],
                             @"arg4" : calculations[1],
                             @"arg5" : calculations[0],
                             @"arg6" : calculations[2],
                             @"arg7" : calculations[3]};
                    break;
                case 1:
                    args = @{@"arg0" : calculations[2],
                             @"arg1" : calculations[3],
                             @"arg2" : calculations[1],
                             @"arg3" : calculations[0],
                             @"arg4" : calculations[0],
                             @"arg5" : calculations[1],
                             @"arg6" : calculations[3],
                             @"arg7" : calculations[2]};
                    break;
                case 2:
                    args = @{@"arg0" : calculations[0],
                             @"arg1" : calculations[1],
                             @"arg2" : calculations[3],
                             @"arg3" : calculations[2],
                             @"arg4" : calculations[2],
                             @"arg5" : calculations[3],
                             @"arg6" : calculations[1],
                             @"arg7" : calculations[0]};
                    break;
                case 3:
                    args = @{@"arg0" : calculations[1],
                             @"arg1" : calculations[0],
                             @"arg2" : calculations[2],
                             @"arg3" : calculations[3],
                             @"arg4" : calculations[3],
                             @"arg5" : calculations[2],
                             @"arg6" : calculations[0],
                             @"arg7" : calculations[1]};
                    break;
                    
                default:
                    break;
            }
            break;
        case 1:
            switch (phase) {
                case 0:
                    args = @{@"arg0" : calculations[3],
                             @"arg1" : calculations[2],
                             @"arg2" : calculations[1],
                             @"arg3" : calculations[0],
                             @"arg4" : calculations[0],
                             @"arg5" : calculations[1],
                             @"arg6" : calculations[2],
                             @"arg7" : calculations[3]};
                    break;
                case 1:
                    args = @{@"arg0" : calculations[2],
                             @"arg1" : calculations[3],
                             @"arg2" : calculations[0],
                             @"arg3" : calculations[1],
                             @"arg4" : calculations[1],
                             @"arg5" : calculations[0],
                             @"arg6" : calculations[3],
                             @"arg7" : calculations[2]};
                    break;
                case 2:
                    args = @{@"arg0" : calculations[0],
                             @"arg1" : calculations[1],
                             @"arg2" : calculations[2],
                             @"arg3" : calculations[3],
                             @"arg4" : calculations[3],
                             @"arg5" : calculations[2],
                             @"arg6" : calculations[1],
                             @"arg7" : calculations[0]};
                    break;
                case 3:
                    args = @{@"arg0" : calculations[1],
                             @"arg1" : calculations[0],
                             @"arg2" : calculations[3],
                             @"arg3" : calculations[2],
                             @"arg4" : calculations[2],
                             @"arg5" : calculations[3],
                             @"arg6" : calculations[0],
                             @"arg7" : calculations[1]};
                    break;
                    
                default:
                    break;
            }
            break;
        case 2:
            switch (phase) {
                case 0:
                    args = @{@"arg0" : calculations[3],
                             @"arg1" : calculations[0],
                             @"arg2" : calculations[2],
                             @"arg3" : calculations[1],
                             @"arg4" : calculations[1],
                             @"arg5" : calculations[2],
                             @"arg6" : calculations[0],
                             @"arg7" : calculations[3]};
                    break;
                case 1:
                    args = @{@"arg0" : calculations[2],
                             @"arg1" : calculations[1],
                             @"arg2" : calculations[3],
                             @"arg3" : calculations[0],
                             @"arg4" : calculations[0],
                             @"arg5" : calculations[3],
                             @"arg6" : calculations[1],
                             @"arg7" : calculations[2]};
                    break;
                case 2:
                    args = @{@"arg0" : calculations[0],
                             @"arg1" : calculations[3],
                             @"arg2" : calculations[1],
                             @"arg3" : calculations[2],
                             @"arg4" : calculations[2],
                             @"arg5" : calculations[1],
                             @"arg6" : calculations[3],
                             @"arg7" : calculations[0]};
                    break;
                case 3:
                    args = @{@"arg0" : calculations[1],
                             @"arg1" : calculations[2],
                             @"arg2" : calculations[0],
                             @"arg3" : calculations[3],
                             @"arg4" : calculations[3],
                             @"arg5" : calculations[0],
                             @"arg6" : calculations[2],
                             @"arg7" : calculations[1]};
                    break;
                default:
                    break;
            }
            break;
        default:
            break;
    }

    return args;
    
}

-(NSArray*)randomPhase    {
    
    NSUInteger phase = arc4random() % 4;
    
    switch (phase)   {
            
        case 0: {
            return [NSArray arrayWithObjects:@"a",@"B",@"C", nil];
            break;
        }
        case 1: {
            return [NSArray arrayWithObjects:@"A",@"b",@"C", nil];
            break;
        }
        case 2: {
            return [NSArray arrayWithObjects:@"A",@"B",@"c", nil];
            break;
        }
        default: {
            return [NSArray arrayWithObjects:@"A",@"B",@"C", nil];
            break;
        }

            
    }

    
}

-(NSArray*)randomOrder:(NSArray*) phaseArray {
    NSArray* orderArray;
    NSUInteger r = arc4random() % 3;
    switch (r)  {
        case 0: {
            orderArray = [NSArray arrayWithObjects:phaseArray[0],phaseArray[1],phaseArray[2],nil]; //a-b-c
            break;
        }
        case 1: {
            orderArray = [NSArray arrayWithObjects:phaseArray[1],phaseArray[0],phaseArray[2],nil]; //b-a-c
            break;
            
        }
        default: {
            orderArray = [NSArray arrayWithObjects:phaseArray[0],phaseArray[2],phaseArray[1],nil]; //a-c-b
            break;
        }
    }
    
    return orderArray;
    
}


-(NSNumber*)randomChromosome  {
    double r = ((double)arc4random() / ARC4RANDOM_MAX); //chromosome number
    
    NSUserDefaults* defaults = [NSUserDefaults standardUserDefaults];
   // double probChrom1 = [defaults doubleForKey:@"cm_prob_chromosome_1"];derived from 2 and 3
    double probChrom2 = [defaults doubleForKey:@"cm_prob_chromosome_2"];
    double probChrom3 = [defaults doubleForKey:@"cm_prob_chromosome_3"];
    

    
    if (r < probChrom3)   { //0.04
        return [NSNumber numberWithInt:3]; //chromosome 3
    }
    else if (r < (probChrom2 + probChrom3))  { //0.08
        return [NSNumber numberWithInt:2]; //chromosome 2
    }
    else{
        return [NSNumber numberWithInt:1]; // chromosome 1
    }
    
    
}
-(NSString*)predictLinkageFor:(NSArray*)gArr1 and:(NSArray*)gArr2 with1stDashes:(NSString*)dashes1 and2ndDashes:(NSString*)dashes2  andRFs:(NSArray*)rfArray {
    
    NSString* resultString;
    resultString = [[NSString alloc] init];
    
   
    NSUserDefaults* defaults = [NSUserDefaults standardUserDefaults];
    double unLinkedThreshold = [defaults doubleForKey:@"cm_unlinked_threshold"];
    double unsureThreshold   = [defaults doubleForKey:@"cm_indeterminate_threshold"];
    
    double rf1st2nd = ((NSNumber*)([rfArray objectAtIndex:0])).doubleValue;
    double rf2nd3rd = ((NSNumber*)([rfArray objectAtIndex:1])).doubleValue;
    
    NSString* separator12;
    NSString* separator23;

    
    if (rf1st2nd >= unsureThreshold) {
        if (rf1st2nd >= unLinkedThreshold)   {
            separator12 = @";";
        }
        else{
            separator12 = @".";
        }
    }
    else{
        separator12 = @"";
    }
    
    if (rf2nd3rd >= unsureThreshold) {
        if (rf2nd3rd >= unLinkedThreshold)   {
            separator23 = @";";
        }
        else{
            separator23 = @".";
        }
    }
    else{
        separator23 = @"";
    }

    
    
    if ((rf1st2nd >= unsureThreshold) && (rf2nd3rd >= unsureThreshold))   { //all unlinked or unsure
        if ((rf1st2nd  >= unLinkedThreshold) && (rf2nd3rd >= unLinkedThreshold))  {
            resultString = @"A//a ; B//b ; C//c"; // make no attempt at order or phase
        }
        else{
            resultString = [NSString stringWithFormat:@"%@//%@ %@ %@//%@ %@ %@//%@",gArr1[0],gArr2[0],separator12,gArr1[1],gArr2[1],separator23,gArr1[2],gArr2[2]];
        }
        
                
    }
    else if (rf1st2nd >= unsureThreshold) { //1st unlinked/unsure, 2nd/3rd linked
        resultString = [NSString stringWithFormat:@"%@//%@ %@ %@%@//%@%@",gArr1[0],gArr2[0],separator12,gArr1[1],gArr1[2],gArr2[1],gArr2[2]];
        
        
    }
    else if (rf2nd3rd >= unsureThreshold)    { //1st/2nd linked, 3rd unlinked/unsure
        resultString = [NSString stringWithFormat:@"%@%@//%@%@ %@ %@//%@",gArr1[0],gArr1[1],gArr2[0],gArr2[1],separator23,gArr1[2],gArr2[2]];
        
         
    }
    else { //all 3 linked
        resultString = [NSString stringWithFormat:@"%@%@%@%@%@//%@%@%@%@%@",gArr1[0],dashes1,gArr1[1],dashes2,gArr1[2],gArr2[0],dashes1,gArr2[1],dashes2,gArr2[2]];
        
    }
    
    
    
    return resultString;
    
}

-(BOOL)geneString:(NSString*)gStr isCisFor:(NSString*)pair  {
    NSRange r1 = [gStr rangeOfString:[pair substringWithRange:NSMakeRange(0,1)]];
                   
    NSRange r2 = [gStr rangeOfString:[pair substringWithRange:NSMakeRange(1,1)]] ;
    
    if (r1.location == NSNotFound)  {
        if (r2.location == NSNotFound)  {
            return YES;
        }
        else{
            return NO;
        }
    }
    else{
        if (r2.location == NSNotFound)  {
            return NO;
        }
        else{
            return YES;
        }
    }
   
    return YES;
    
    
}

-(NSString*)complement:(NSString*)str   {
    NSMutableString* compl;
    compl = [[NSMutableString alloc] init];
    
    for (int i = 0; i < [str length]; ++i)  {
        NSString* strch = [str substringWithRange:NSMakeRange(i,1)];
        if ([strch isEqualToString:@"A"]) {
            [compl appendString:@"a"];
        }
        else if ([strch isEqualToString:@"a"])  {
            [compl appendString:@"A"];
        }
        else if ([strch isEqualToString:@"B"]) {
            [compl appendString:@"b"];
        }
        else if ([strch isEqualToString:@"b"])  {
            [compl appendString:@"B"];
        }
        else if ([strch isEqualToString:@"C"]) {
            [compl appendString:@"c"];
        }
        else if ([strch isEqualToString:@"c"])  {
            [compl appendString:@"C"];
        }

        
        
    }
    return compl;
    
}

-(NSString*)arrToString:(NSArray*)arr {
    NSString* resString = [NSString stringWithFormat:@""];
    
    for (NSString* str in arr)   {
        resString = [resString stringByAppendingString:str];
    }
    return resString;

}

-(NSArray*)strToArray:(NSString*)str    {
    NSMutableArray* resArray =[[NSMutableArray alloc] init];
    
    for (int i = 0; i < [str length]; ++i)  {
        resArray[i] = [str substringWithRange:NSMakeRange(i,1)];
        
    }
    
    return resArray;
    
}

-(NSArray*)arrComplement:(NSArray*)ar{
    NSString* str1 = [NSString stringWithFormat:@"%@%@%@",ar[0],ar[1],ar[2]];
    NSString* str2 = [self complement:str1];
    NSMutableArray* complArray = [[NSMutableArray alloc] init];
 
    for (int i = 0; i < [str2 length]; ++i)  {
        
        complArray[i] =  [str2 substringWithRange:NSMakeRange(i,1)] ;
    }
    
    return complArray;
    
}

-(NSString*)addDashes:(NSNumber*)num   {
    
    NSUserDefaults* defaults = [NSUserDefaults standardUserDefaults];
    if ([defaults boolForKey:@"cm_show_dashes_for_linked_genes"])    {
        
    }
    else{
        return @"";
    }
    
    double number = num.doubleValue;
    
    
    if (number > 0.4)   {
        return @"--------";
        
    }
    else if (number > 0.35)  {
        return @"-------";
    }
    else if (number > 0.3)  {
        return @"------";
        
    }
    else if (number > 0.25)  {
        return @"-----";
        
    }
    if (number > 0.2)   {
        return @"----";
        
    }
    else if (number > 0.15)  {
        return @"---";
    }
    else if (number > 0.1)  {
        return @"--";
        
    }
    else if (number > 0.05)  {
        return @"-";

    }
    else{
        return @"";
    }
    
}

#pragma mark - Custom Accessors

- (QRootElement *)dialogRoot {
    return [QRootElement rootForJSON:kJSONFilename];
}

@end
