# Supplementary material for: Genetics and Evolution: An iOS Application to Supplement Introductory Courses in Transmission and Evolutionary Genetics
Source: G3 (Bethesda). 2014 Apr 11;4(5):779–81. doi: 10.1534/g3.114.010215 (PMC4025476; doi:10.1534/g3.114.010215)
Supplement: Supporting Information [file supp_g3.114.010215_FileS1.zip › GenEvolCell.h]

//
//  GenEvolCell.h
//  GenEvol
//
//  Created by Brandon Millman on 4/8/13.
//

#import <UIKit/UIKit.h>
#import "FontasticIcons.h"

@interface GenEvolCell : UITableViewCell

+ (NSString *)reuseIdentifier;
+ (CGFloat) height;
+ (GenEvolCell *)cell;

@property (nonatomic, readonly) FIIconView *iconView;
@property (nonatomic, readonly) UILabel *labelView;
@property (nonatomic, readonly) UILabel *subLabelView;

@property (nonatomic, readonly) FIIconView *chevronIconView;
@property (weak, nonatomic) IBOutlet FIIconView *chevron;

@end
