# Supplementary material for: Genetics and Evolution: An iOS Application to Supplement Introductory Courses in Transmission and Evolutionary Genetics
Source: G3 (Bethesda). 2014 Apr 11;4(5):779–81. doi: 10.1534/g3.114.010215 (PMC4025476; doi:10.1534/g3.114.010215)
Supplement: Supporting Information [file supp_g3.114.010215_FileS1.zip › GenEvolCell.m]

//
//  GenEvolCell.m
//  GenEvol
//
//  Created by Brandon Millman on 4/8/13.
//  Adapted and Enhanced by Russell B Myers (v1.1->)
//  ios7 updates
//

#import "GenEvolCell.h"

#define kIconViewTag 10
#define kLabelViewTag 11
#define kchevronIconViewTag 12
#define kSubLabelViewTag 13

@implementation GenEvolCell

+ (NSString *)reuseIdentifier
{
    return @"GenEvolCell";
}

+ (CGFloat)height
{
    return 95; //was 106
}

- (NSString *)reuseIdentifier
{
    return [[self class] reuseIdentifier];
}

+ (GenEvolCell *)cell;
{
    return [[[NSBundle mainBundle] loadNibNamed:[self reuseIdentifier] owner:self options:nil] objectAtIndex:0];

}

- (void)setSelected:(BOOL)selected animated:(BOOL)animated
{
    [super setSelected:selected animated:animated];
}

- (FIIconView *)iconView {
    return (FIIconView *)[self viewWithTag:kIconViewTag];
}

- (UILabel *)labelView {
    return (UILabel *)[self viewWithTag:kLabelViewTag];
}

- (UILabel *)subLabelView {
    return (UILabel *)[self viewWithTag:kSubLabelViewTag];
}

-(FIIconView *)chevronIconView  {
    return (FIIconView *)[self viewWithTag:kchevronIconViewTag];
}


@end
