# Supplementary material for: Genetics and Evolution: An iOS Application to Supplement Introductory Courses in Transmission and Evolutionary Genetics
Source: G3 (Bethesda). 2014 Apr 11;4(5):779–81. doi: 10.1534/g3.114.010215 (PMC4025476; doi:10.1534/g3.114.010215)
Supplement: Supporting Information [file supp_g3.114.010215_FileS1.zip › GenEvolSettingsViewController.h]

//
//  GenEvolSettingsViewController.h
//  GenEvol
//
//  Created by Russell B Myers on 18/07/13.
//  Copyright (c) 2013 Russell B Myers. All rights reserved.
//

#import <UIKit/UIKit.h>
#import "GAI.h"
#import "GAIDictionaryBuilder.h"
#import "GAIFields.h"

@class GenEvolSettingsViewController;

@protocol GenEvolSettingsDelegate<NSObject>
- (void)geSettingsVC:(GenEvolSettingsViewController *)geVC didFinishEntering:(NSDictionary *)d;
@end


@interface GenEvolSettingsViewController : UIViewController {
    NSMutableDictionary* d;
    
    NSString* savedText;
    UITextField* activeTF;
    
    
    
    BOOL doneEditing;
}

- (id)initWithNibName:(NSString *)nibNameOrNil bundle:(NSBundle *)nibBundleOrNil andTitle:(NSString*) t;

-(BOOL)textFieldShouldBeginEditing:(UITextField *)textField;
-(BOOL)textFieldShouldEndEditing:(UITextField *)textField;
-(BOOL)textFieldShouldReturn:(UITextField *)textField;

-(NSDictionary*)textFieldProperties:(UITextField*) tf;

@property (nonatomic, assign) id<GenEvolSettingsDelegate> delegate;

@property NSMutableDictionary* d;
@property UIToolbar* numberToolbar;

@end
