# Supplementary material for: Genetics and Evolution: An iOS Application to Supplement Introductory Courses in Transmission and Evolutionary Genetics
Source: G3 (Bethesda). 2014 Apr 11;4(5):779–81. doi: 10.1534/g3.114.010215 (PMC4025476; doi:10.1534/g3.114.010215)
Supplement: Supporting Information [file supp_g3.114.010215_FileS1.zip › GenEvolSettingsViewController.m]

//
//  GenEvolSettingsViewController.m
//  GenEvol
//
//  Created by Russell B Myers on 18/07/13.
//  Copyright (c) 2013 Russell B Myers. All rights reserved.
//

#import "GenEvolSettingsViewController.h"

@implementation GenEvolSettingsViewController

@synthesize delegate;
@synthesize d;

- (id)initWithNibName:(NSString *)nibNameOrNil bundle:(NSBundle *)nibBundleOrNil andTitle:(NSString*) t
{
    self = [super initWithNibName:nibNameOrNil bundle:nibBundleOrNil];
    if (self) {
        // Custom initialization
    }
    
    self.title = t;
    
    return self;
}

- (void)viewDidLoad
{
    [super viewDidLoad];
    
    [self tracker:self.title];
    
    
    UIButton *backButton = [UIButton buttonWithIcon:[FIEntypoIcon leftIcon]];
    [backButton addTarget:self action:@selector(popFromNavAnimated) forControlEvents:UIControlEventTouchUpInside];
    self.navigationItem.leftBarButtonItem = [[UIBarButtonItem alloc] initWithCustomView:backButton];
    self.view.backgroundColor = [UIColor genEvolBackgroundColor];
    
    
    self.numberToolbar = [[UIToolbar alloc]initWithFrame:CGRectMake(0, 0, 320, 50)];
    self.numberToolbar.barStyle = UIBarStyleBlackTranslucent;
    self.numberToolbar.items = [NSArray arrayWithObjects:
                           [[UIBarButtonItem alloc]initWithTitle:@"Cancel" style:UIBarButtonItemStyleBordered target:self action:@selector(cancelNumberPad)],
                           [[UIBarButtonItem alloc]initWithBarButtonSystemItem:UIBarButtonSystemItemFlexibleSpace target:nil action:nil],
                           [[UIBarButtonItem alloc]initWithTitle:@"Apply" style:UIBarButtonItemStyleDone target:self action:@selector(doneWithNumberPad)],
                           nil];
    [self.numberToolbar sizeToFit];
    
    savedText = @"";
    activeTF = nil;
    doneEditing = YES;
    
}

- (void)didReceiveMemoryWarning
{
    [super didReceiveMemoryWarning];
    // Dispose of any resources that can be recreated.
}

- (void)viewWillDisappear:(BOOL)animated    {
    NSLog(@"curlwill disappear");
    [self.delegate geSettingsVC:self  didFinishEntering:d];
    [super viewWillDisappear:animated];
}

- (void)viewDidUnload {

}

- (void)cancelNumberPad {
    doneEditing = YES;
    activeTF.text = savedText;
    [activeTF resignFirstResponder];
}

- (void)doneWithNumberPad   {
    doneEditing = YES;
    [activeTF resignFirstResponder];
}

-(BOOL)textFieldShouldBeginEditing:(UITextField *)textField   {
    if (doneEditing)    {
        [textField setFont:[UIFont systemFontOfSize:14]];
        savedText = textField.text;
        activeTF = textField;
        return YES;
    }
    else{
        
        return NO;
    }
}

- (BOOL)textFieldShouldEndEditing:(UITextField *)textField  {
    
    
    return YES;
}

-(BOOL)textFieldShouldReturn:(UITextField *)textField   {
   
    
    return YES;
}

-(NSDictionary*)textFieldProperties:(UITextField*) tf   {
    NSMutableDictionary* propDict = [[NSMutableDictionary alloc] init];
    
    NSNumberFormatter* f = [[NSNumberFormatter alloc] init];
    [f setNumberStyle:NSNumberFormatterDecimalStyle];
    NSNumber* test = [f numberFromString:tf.text];
    
   
    if (test)   {
           [propDict setObject:@YES forKey:@"isNumber"];
        
            if ([test intValue] >0.0)    {
                [propDict setObject:@YES forKey:@"isPositive"] ;
            }
            else{
                [propDict setObject:@NO forKey:@"isPositive"] ;
            }
            if (([test floatValue] - [test intValue]) == 0.0)   {
                [propDict setObject:@YES forKey:@"isInteger"] ;
           
            }
            else {
                [propDict setObject:@NO forKey:@"isInteger"] ;
            }
            
           
            
    }
    else    {
            [propDict setObject:@NO forKey:@"isNumber"];
            [propDict setObject:@NO forKey:@"isInteger"];
            [propDict setObject:@NO forKey:@"isPositive"];
    }
        
   
    return propDict;

}


@end
