# Supplementary material for: Genetics and Evolution: An iOS Application to Supplement Introductory Courses in Transmission and Evolutionary Genetics
Source: G3 (Bethesda). 2014 Apr 11;4(5):779–81. doi: 10.1534/g3.114.010215 (PMC4025476; doi:10.1534/g3.114.010215)
Supplement: Supporting Information [file supp_g3.114.010215_FileS1.zip › HardyWeinbergProblemModel.m]

//
//  HardyWeinbergProblemModel.m
//  GenEvol
//
//  Original version created by Brandon Millman on 2/18/13.
//

#import "HardyWeinbergProblemModel.h"
#import "QuickDialog.h"
#import "Underscore.h"

#define _ Underscore
#define kUniqueId @"1"
#define kTitle @"Hardy Weinberg"
#define kInstructions @"Please enter genotype counts observed within a population below."
#define kHelp @"This calculator calculates the allele frequencies from the observed genotype counts, and then identifies both the observed genotype frequencies and genotype frequencies expected under Hardy-Weinberg assumptions."
#define kJSONFilename @"hardy-weinberg"
#define kResultsTemplateFilename @"hardy-weinberg-results"
#define kQuestionTemplateFilename @"hardy-weinberg-question"

@implementation HardyWeinbergProblemModel

- (id)init
{
    self = [super initWithDictionary:@{ @"id": kUniqueId,
                                        @"title": kTitle,
                                        @"instructions": kInstructions,
                                        @"help": kHelp}];
    if (self) {
        self.resultsTemplateFilename = kResultsTemplateFilename;
        self.questionTemplateFilename = kQuestionTemplateFilename;
        self.solver = ^NSDictionary *(NSDictionary *arguments) {
            // [AA, Aa, aa]
            NSArray *queryValues = _.arrayMap(@[@"arg0", @"arg1", @"arg2"], ^(NSString *key) {
                return [arguments objectForKey:key];
            });
            NSMutableDictionary *results = [NSMutableDictionary dictionaryWithCapacity:7];

            // total
            NSNumber *totalSum = _.array(queryValues).reduce(@0, ^(NSNumber *x, NSNumber *y) {
                return @(x.integerValue + y.integerValue);
            });
            
            // pAA = AA/total
            [results setObject:@([queryValues[0] doubleValue] / totalSum.doubleValue) forKey:@"res0"];
            
            // pAa = Aa/total
            [results setObject:@([queryValues[1] doubleValue] / totalSum.doubleValue) forKey:@"res1"];
            
            // pAA = AA/total
            [results setObject:@([queryValues[2] doubleValue] / totalSum.doubleValue) forKey:@"res2"];
            
            // pA = pAA + pAa/2
            double temp1 = [results[@"res0"] doubleValue] + [results[@"res1"] doubleValue] / 2;
            
            // pa = paa + pAa/2
            double temp2 = [results[@"res2"] doubleValue] + [results[@"res1"] doubleValue] / 2;
            
            // Expected AA = (pA)^2
            results[@"res3"] = @(pow(temp1, 2));
            
            // Expected Aa = 2 * pA * pa
            results[@"res4"] = @(2 * temp1 * temp2);
            
            // Expected aa = (pa)^2
            results[@"res5"] = @(pow(temp2, 2));
            
            // F
            //results[6] = @( ( @(results[4]) - @(results[1]) ) / @(results[4]) );
            results[@"res6"] = @( ([results[@"res4"] doubleValue] - [results[@"res1"] doubleValue]) / [results[@"res4"] doubleValue] );
            
            return results;
        };
        
        self.validator = ^bool(NSDictionary *arguments) {
            return arguments.count == 3;
        };
        
        self.generator = ^NSDictionary *() { // TODO:
            
            //50% chance
            int randomChance = arc4random() % 2;
            
            if (randomChance == 1) {
                // generate pA
                double first = ((double)(arc4random() % 99 + 1) / 100.0f);
                
                // generate pa
                double second = 1.0f - first;
                
                // generate population size between 100 and 10000
                NSInteger popSize = arc4random() % 9901 + 100;
                
                return @{@"arg0": @((int)(popSize * pow(first, 2))),
                         @"arg1": @((int)(popSize * 2 * first * second)),
                         @"arg2": @((int)(popSize * pow(second, 2)))};
            } else {
                return @{@"arg0": @(arc4random() % 3000 + 1),
                         @"arg1": @(arc4random() % 3000 + 1),
                         @"arg2": @(arc4random() % 3000 + 1)};
            }
            
        };
    }
    return self;
}

#pragma mark - Custom Accessors

- (QRootElement *)dialogRoot {
    return [QRootElement rootForJSON:kJSONFilename];
}

@end
