# Supplementary material for: Genetics and Evolution: An iOS Application to Supplement Introductory Courses in Transmission and Evolutionary Genetics
Source: G3 (Bethesda). 2014 Apr 11;4(5):779–81. doi: 10.1534/g3.114.010215 (PMC4025476; doi:10.1534/g3.114.010215)
Supplement: Supporting Information [file supp_g3.114.010215_FileS1.zip › InfoViewController.h]

//
//  InfoViewController.h
//  GenEvol
//
//  Created by Russell B Myers on 30/07/13.
//  Copyright (c) 2013 Russell B Myers. All rights reserved.
//
// Loads a UIWebView with contents of nominated html

#import <UIKit/UIKit.h>
#import "GAI.h"
#import "GAIDictionaryBuilder.h"
#import "GAIFields.h"

@interface InfoViewController : UIViewController

- (id)initWithNibName:(NSString *)nibNameOrNil bundle:(NSBundle *)nibBundleOrNil htmlName:(NSString*)htmlName trackerTitle:(NSString*)title;

@property (weak, nonatomic) IBOutlet UIWebView *infoWebView;
@property NSString* htmlName;
@property NSString* trackerTitle;
@end
