# Supplementary material for: Genetics and Evolution: An iOS Application to Supplement Introductory Courses in Transmission and Evolutionary Genetics
Source: G3 (Bethesda). 2014 Apr 11;4(5):779–81. doi: 10.1534/g3.114.010215 (PMC4025476; doi:10.1534/g3.114.010215)
Supplement: Supporting Information [file supp_g3.114.010215_FileS1.zip › InfoViewController.m]

//
//  InfoViewController.m
//  GenEvol
//
//  Created by Russell B Myers on 30/07/13.
//  Copyright (c) 2013 Russell B Myers. All rights reserved.
//

#import "InfoViewController.h"

@interface InfoViewController ()

@end

@implementation InfoViewController

- (id)initWithNibName:(NSString *)nibNameOrNil bundle:(NSBundle *)nibBundleOrNil
{
    self = [super initWithNibName:nibNameOrNil bundle:nibBundleOrNil];
    if (self) {
        // Custom initialization
    }
    return self;
}


- (id)initWithNibName:(NSString *)nibNameOrNil bundle:(NSBundle *)nibBundleOrNil htmlName:(NSString*)htmlName trackerTitle:(NSString*)title
{
    
    self = [super initWithNibName:nibNameOrNil bundle:nibBundleOrNil];
    if (self) {
        // Custom initialization
        self.trackerTitle = title;
        self.htmlName = htmlName;
   }
    return self;

    
    
}

- (void)viewDidLoad
{
    [super viewDidLoad];
    // Do any additional setup after loading the view from its nib.
    
    [self tracker:self.trackerTitle];
    
     self.infoWebView.scalesPageToFit = YES;
    if (self.htmlName)  {
        [self.infoWebView loadRequest:[NSURLRequest requestWithURL:[NSURL fileURLWithPath:[[NSBundle mainBundle] pathForResource:self.htmlName ofType:@"html"]isDirectory:NO]]];
    }
    
}

- (void)didReceiveMemoryWarning
{
    [super didReceiveMemoryWarning];
    // Dispose of any resources that can be recreated.
}

- (void)viewDidUnload {
    [self setInfoWebView:nil];
    [super viewDidUnload];
}
@end
