# Supplementary material for: Genetics and Evolution: An iOS Application to Supplement Introductory Courses in Transmission and Evolutionary Genetics
Source: G3 (Bethesda). 2014 Apr 11;4(5):779–81. doi: 10.1534/g3.114.010215 (PMC4025476; doi:10.1534/g3.114.010215)
Supplement: Supporting Information [file supp_g3.114.010215_FileS1.zip › main.m]

//
//  main.m
//  GenEvol
//
//  Created by Brandon Millman on 2/11/13.
//

#import <UIKit/UIKit.h>

#import "AppDelegate.h"

int main(int argc, char *argv[])
{
    @autoreleasepool {
        return UIApplicationMain(argc, argv, nil, NSStringFromClass([AppDelegate class]));
    }
}
