# Supplementary material for: Genetics and Evolution: An iOS Application to Supplement Introductory Courses in Transmission and Evolutionary Genetics
Source: G3 (Bethesda). 2014 Apr 11;4(5):779–81. doi: 10.1534/g3.114.010215 (PMC4025476; doi:10.1534/g3.114.010215)
Supplement: Supporting Information [file supp_g3.114.010215_FileS1.zip › MenuViewController.m]

//
//  MenuViewController.m
//  GenEvol
//
//  Original version created by Brandon Millman on 2/11/13.
//  Adapted and Enhanced by Russell B Myers (v1.1->)
//  Added menu for additional modules
//  ios7 adaptions
//

#import "MenuViewController.h"
#import "ProblemCentralViewController.h"
#import "ProblemListViewController.h"
#import "PracticeDocumentListViewController.h"
#import "TermViewController.h"
#import <QuartzCore/QuartzCore.h>
#import "GenEvolCell.h"
#import "AboutViewController.h"
#import "AlleleFreakViewController.h"
#import "TMViewController.h"

@interface MenuViewController () <UITableViewDelegate, UITableViewDataSource>


@end

@implementation MenuViewController

@synthesize tableView = _tableView;

#pragma mark - UIViewController

- (void)viewDidLoad
{
    [super viewDidLoad];
    
    self.title = @"Genetics and Evolution";

    [self tracker:@"Main Menu"];
    
    UIView *myView = [[UIView alloc] initWithFrame: CGRectMake(0, 0, 150, 35)];
    UILabel *title = [[UILabel alloc] initWithFrame: CGRectMake(0, 0, 90, 35)];
    
    title.text = NSLocalizedString(@"GenEvol", nil);
    [title setTextColor:[UIColor whiteColor]];
    [title setFont:[UIFont boldSystemFontOfSize:20.0]];
    
    [title setBackgroundColor:[UIColor clearColor]];
    UIImage *image = [UIImage imageNamed:@"logo.png"];
    UIImageView *myImageView = [[UIImageView alloc] initWithImage:image];
    
    myImageView.frame = CGRectMake(90, 0, 35, 35);
    myImageView.layer.cornerRadius = 5.0;
    myImageView.layer.masksToBounds = YES;
    myImageView.layer.borderColor = [UIColor lightGrayColor].CGColor;
    myImageView.layer.borderWidth = 0.1;
    [myImageView setUserInteractionEnabled:YES];
    UITapGestureRecognizer* tap = [[UITapGestureRecognizer alloc] initWithTarget:self action:@selector(tapImage:)];
    [myImageView addGestureRecognizer:tap];
    
    [myView addSubview:title];
    [myView setBackgroundColor:[UIColor  clearColor]];
    [myView addSubview:myImageView];
    self.navigationItem.titleView = myView;
    
    self.view.backgroundColor = [UIColor genEvolBackgroundColor];// rbm 23/10/13
    
    self.tableView.backgroundColor = [UIColor clearColor];

    
    self.tableView.separatorStyle = UITableViewCellSeparatorStyleNone;
    self.tableView.showsVerticalScrollIndicator = NO;
    
 
}

- (void)tapImage:(id)sender {
    NSLog(@"Tapped bobblehead");
    UIViewController *nextViewController;
    nextViewController = [[AboutViewController alloc] initWithNibName:@"AboutViewController" bundle:nil];
    [self.navigationController pushViewController:nextViewController animated:YES];
      
}

#pragma mark - UITableViewDelegate

- (void)tableView:(UITableView *)tableView didSelectRowAtIndexPath:(NSIndexPath *)indexPath {
    UIViewController *nextViewController;
    switch (indexPath.row) {
      case 0:
            nextViewController = [[ProblemCentralViewController alloc] initWithNibName:@"MenuViewController" bundle:nil];
            break;
        case 1:
            nextViewController = [[TMViewController alloc] initWithNibName:@"CrossDemonstratorViewController" bundle:nil];
            break;
        case 3:
            nextViewController = [[TermViewController alloc] init];
            break;
        case 2:
            nextViewController  = [[AlleleFreakViewController alloc] initWithNibName:@"AlleleFreakViewController" bundle:nil];
            break;
        case 4:
            nextViewController = [[AboutViewController alloc] initWithNibName:@"AboutViewController" bundle:nil];
            break;
        default:
            break;
    }
    [self.navigationController pushViewController:nextViewController animated:YES];
    [self.tableView deselectRowAtIndexPath:indexPath animated:YES];
}

- (CGFloat)tableView:(UITableView *)tableView heightForRowAtIndexPath:(NSIndexPath *)indexPath {
    return [GenEvolCell height];
}

- (CGFloat)tableView:(UITableView *)tableView heightForHeaderInSection:(NSInteger)section {
    return 20;
}

- (UIView *)tableView:(UITableView *)tableView viewForHeaderInSection:(NSInteger)section {
    UIView *dummyView = [[UIView alloc] initWithFrame:CGRectZero];
    dummyView.alpha = 0.0f;
    return dummyView;
}


- (CGFloat)tableView:(UITableView *)tableView heightForFooterInSection:(NSInteger)section {
    return 20;
}

- (UIView *)tableView:(UITableView *)tableView viewForFooterInSection:(NSInteger)section {
    UIView *dummyView = [[UIView alloc] initWithFrame:CGRectZero];
    dummyView.alpha = 0.0f;
    return dummyView;
}


#pragma mark - UITableViewDataSource

- (NSInteger)numberOfSectionsInTableView:(UITableView *)tableView {
    return 1;
}

- (NSInteger)tableView:(UITableView *)tableView numberOfRowsInSection:(NSInteger)section {
    return 5;
}

- (UITableViewCell *)tableView:(UITableView *)tableView cellForRowAtIndexPath:(NSIndexPath *)indexPath {
    
    GenEvolCell *cell = (GenEvolCell *)[tableView dequeueReusableCellWithIdentifier:[GenEvolCell reuseIdentifier]];
    if (!cell) {
        cell = [GenEvolCell cell];
    }

    [self configureCell:cell forRowAtIndexPath:indexPath];
    return cell;
}

- (void)configureCell:(GenEvolCell *)cell forRowAtIndexPath:(NSIndexPath *)indexPath {
    
    cell.iconView.padding = 5.0f;
    cell.iconView.iconColor = [UIColor whiteColor];
    cell.selectionStyle = UITableViewCellSelectionStyleNone;
    cell.chevronIconView.iconColor = [UIColor clearColor];
    cell.chevronIconView.backgroundColor = [UIColor clearColor];
    
    switch (indexPath.row) {
      case 0:
            cell.labelView.text = @"Problem Central";
            cell.iconView.icon = [FIEntypoIcon newspaperIcon];
            break;
        case 1:
            cell.labelView.text = @"Cross Simulator";
            cell.iconView.icon = [FIEntypoIcon flowTreeIcon];
            break;
        case 3:
            cell.labelView.text = @"Self Test Quiz";
            cell.iconView.icon = [FIEntypoIcon textDocIcon];
           break;
        case 2:
            cell.labelView.text = @"Allele Freak";
            cell.iconView.icon =  [FIIconicIcon chartIcon];
            break;
        case 4:
            cell.labelView.text = @"About";
            cell.iconView.icon = [FIEntypoIcon circledHelpIcon];
            break;
        default:
            return;
            
    }
    
    cell.alpha = 0.0f;
    [UIView animateWithDuration:0.5f
                          delay:(double)(0.5f / ([self.tableView numberOfRowsInSection:0] - indexPath.row + 1))
                        options:UIViewAnimationOptionCurveLinear
                     animations:^{
                         cell.alpha = 1.0f;
                     }
                     completion:nil
     ];
}

@end
