# Supplementary material for: Genetics and Evolution: An iOS Application to Supplement Introductory Courses in Transmission and Evolutionary Genetics
Source: G3 (Bethesda). 2014 Apr 11;4(5):779–81. doi: 10.1534/g3.114.010215 (PMC4025476; doi:10.1534/g3.114.010215)
Supplement: Supporting Information [file supp_g3.114.010215_FileS1.zip › MustacheTemplateViewController.m]

//
//  MustacheTemplateViewController.m
//  GenEvol
//
//  Created by Brandon Millman on 2/23/13.
//

#import "MustacheTemplateViewController.h"
#import "DTCoreText.h"
#import "GRMustache.h"

@interface MustacheTemplateViewController ()
@property (nonatomic, strong) DTAttributedTextView *textView;
@end

@implementation MustacheTemplateViewController

@synthesize filename = _filename;

#pragma mark - Initializor

- (id)initWithTemplateFilename:(NSString *)filename
{
    self = [super init];
    if (self) {
        _filename = [filename copy];
    }
    return self;
}

#pragma mark - UIViewController

- (void)loadView
{
    self.view = [[UIView alloc] init];
    self.textView = [[DTAttributedTextView alloc] initWithFrame:self.view.bounds];
    self.textView.autoresizingMask = UIViewAutoresizingFlexibleHeight | UIViewAutoresizingFlexibleWidth;
    self.textView.contentInset = UIEdgeInsetsMake(15, 15, 54, 15);
    [self.view addSubview:self.textView];
}

- (void)viewDidLoad
{
    [super viewDidLoad];
}

- (void)viewDidAppear:(BOOL)animated
{
    [super viewDidAppear:animated];
    self.textView.frame = self.view.bounds;
}


#pragma mark - Instance Methods

- (void)renderTemplateWithObject:(id)object {
    NSString *renderedHTMLString = [GRMustacheTemplate renderObject:object
                                              fromResource:self.filename
                                                    bundle:nil
                                                     error:NULL];
    NSLog(@"Rendered HTML: %@", renderedHTMLString);
    NSData *data = [renderedHTMLString dataUsingEncoding:NSUTF8StringEncoding];
    NSMutableDictionary *options = [NSMutableDictionary dictionaryWithObjectsAndKeys:[NSNumber numberWithFloat:1.3], NSTextSizeMultiplierDocumentOption, @"Helvetica", DTDefaultFontFamily,  @"purple", DTDefaultLinkColor, nil];
    NSAttributedString *attributedString = [[NSAttributedString alloc] initWithHTMLData:data options:options documentAttributes:nil];
    self.textView.attributedString = attributedString;
}

@end
