# Supplementary material for: Genetics and Evolution: An iOS Application to Supplement Introductory Courses in Transmission and Evolutionary Genetics
Source: G3 (Bethesda). 2014 Apr 11;4(5):779–81. doi: 10.1534/g3.114.010215 (PMC4025476; doi:10.1534/g3.114.010215)
Supplement: Supporting Information [file supp_g3.114.010215_FileS1.zip › NSString+GenEvolAdditions.h]

//
//  NSString+GenEvolAdditions.h
//  GenEvol
//
//  Created by Russell B Myers on 17/07/13.
//  Copyright (c) 2013 Russell B Myers. All rights reserved.
//

#import <Foundation/Foundation.h>
#import "TMCrosser.h"
#import <CoreText/CTStringAttributes.h>

@interface NSString (GenEvolAdditions)

+ (NSString *)genEvolStringFromNum:(NSNumber*)num;

- (NSString *)xLinkedForSex:(int)sex;

- (NSAttributedString*)xLinkedAttrWithBase:(int)baseFontSize;

@end
