# Supplementary material for: Genetics and Evolution: An iOS Application to Supplement Introductory Courses in Transmission and Evolutionary Genetics
Source: G3 (Bethesda). 2014 Apr 11;4(5):779–81. doi: 10.1534/g3.114.010215 (PMC4025476; doi:10.1534/g3.114.010215)
Supplement: Supporting Information [file supp_g3.114.010215_FileS1.zip › NSString+GenEvolAdditions.m]

//
//  NSString+GenEvolAdditions.m
//  GenEvol
//
//  Created by Russell B Myers on 17/07/13.
//  Copyright (c) 2013 Russell B Myers. All rights reserved.
//

#import "NSString+GenEvolAdditions.h"

@implementation NSString (GenEvolAdditions)


+ (NSString *)genEvolStringFromNum:(NSNumber*)num {
    //Generates string from number based on max dec places in settings
    NSNumberFormatter *numberFormatter = [[NSNumberFormatter alloc] init];
    [numberFormatter setNumberStyle:NSNumberFormatterDecimalStyle];
    NSUserDefaults* defaults = [NSUserDefaults standardUserDefaults];
    int maxFract = [defaults integerForKey: @"pg_max_dec_places"];
    [numberFormatter setMaximumFractionDigits:maxFract];
    NSString* formattedNumberString = [numberFormatter stringFromNumber:num];
    return formattedNumberString;
    
}

- (NSString *)xLinkedForSex:(int)sex   {
    if (([self length] % 2) != 0)   {
        return nil;
        
    }
    int numGenes = [self length] / 2;
    
    NSMutableString* firstChrom = [NSMutableString stringWithString:@""];
    NSMutableString* secondChrom = [NSMutableString stringWithString:@""];
    
    for (int i = 0; i < numGenes; ++i)   {
        [firstChrom appendFormat:@"%c",[self characterAtIndex:i*2]];
        [secondChrom appendFormat:@"%c",[self characterAtIndex:i*2 + 1]];
    }
    
    if  (sex == TMCrosserMale)  {
        if ([secondChrom isEqualToString:[secondChrom lowercaseString]])    {
            
        }
        else{
            return nil;
        }
    }
    if (sex == TMCrosserMale)   {
        return [NSString stringWithFormat:@"X%@Y",firstChrom];
    }
    else{
        return [NSString stringWithFormat:@"X%@X%@",firstChrom,secondChrom];
    }

    
    
}

-(NSAttributedString*)xLinkedAttrWithBase:(int)baseFontSize   {
    
    float subscriptFactor = 0.8;
    NSInteger num1;
    CFNumberRef num2;
    num1 = 1;
    num2 = CFNumberCreate(NULL, kCFNumberNSIntegerType, &num1);

    
    int fontSizeAttrString = baseFontSize;
   
    int noOfXs = [[self componentsSeparatedByString:@"X"] count] - 1;
    BOOL isFemale  = NO;
    int noGenes;
    if (noOfXs == 2)   {
        isFemale = YES;
        noGenes = (self.length - 2)  / 2;
    }
    else{
        noGenes = (self.length - 2);
    }
        
 
    
     NSMutableAttributedString* attStr = [[NSMutableAttributedString alloc] initWithString:self];
     NSDictionary* attrDict = @{ NSFontAttributeName : [UIFont systemFontOfSize:fontSizeAttrString * subscriptFactor]};
     NSDictionary* attrDictNormal = @{ NSFontAttributeName : [UIFont systemFontOfSize:fontSizeAttrString]};
        
     [attStr setAttributes:attrDict range:NSMakeRange(0,[attStr length])];
     [attStr addAttribute:(id)kCTSuperscriptAttributeName value:(id)CFBridgingRelease(num2) range:NSMakeRange(0,[attStr length])];

     if (isFemale)   {
         [attStr setAttributes:attrDictNormal range:NSMakeRange(0,1)];
         [attStr setAttributes:attrDictNormal range:NSMakeRange(self.length / 2,1)];
     }
     else{
         [attStr setAttributes:attrDictNormal range:NSMakeRange(0,1)];
         [attStr setAttributes:attrDictNormal range:NSMakeRange(self.length - 1,1)];
            
     }
    
        
     return attStr;
   
    
}


@end
