# Supplementary material for: Genetics and Evolution: An iOS Application to Supplement Introductory Courses in Transmission and Evolutionary Genetics
Source: G3 (Bethesda). 2014 Apr 11;4(5):779–81. doi: 10.1534/g3.114.010215 (PMC4025476; doi:10.1534/g3.114.010215)
Supplement: Supporting Information [file supp_g3.114.010215_FileS1.zip › Pop.h]

//
//  Pop.h
//
//  Created by Russell B Myers on 5/06/13.
//  Copyright (c) 2013 Russell B Myers. All rights reserved.
//

#import <Foundation/Foundation.h>
#import "RelFitness.h"

#define ARC4RANDOM_MAX      0x100000000


@interface Pop : NSObject

{
    int N;
    double p;
    double q;
    int a1;
    int a2;
    int gen;
    
    double h1,hetr,h2;
    
    double freqaa, freqAa, freqAA;
    double  normFreqaa, normFreqAa, normFreqAA; //normalised genotype frequencies
    
    RelFitness* f;
    
    BOOL infinite;
    
    int newaa, newAa, newAA;
    
}

- (id)initWithPopNum:(int)n andInitP:(double)pIn  andFit:(RelFitness*)fIn andF:(double)inBreedingIn;
- (id)initWithPop:(Pop*)popIn;
- (void)newGen;

- (void)recalc;
- (BOOL)fixed;


    

@property double pFreq;
@property (readonly) double qFreq;
@property int N;
@property RelFitness* fit;
@property  (readonly) BOOL genBasedDrift;
@property (readonly) int aaCount;
@property (readonly) int AaCount;
@property (readonly) int AACount;
@property double F;


@end
