# Supplementary material for: Genetics and Evolution: An iOS Application to Supplement Introductory Courses in Transmission and Evolutionary Genetics
Source: G3 (Bethesda). 2014 Apr 11;4(5):779–81. doi: 10.1534/g3.114.010215 (PMC4025476; doi:10.1534/g3.114.010215)
Supplement: Supporting Information [file supp_g3.114.010215_FileS1.zip › Pop.m]

//
//  Pop.m
//
//  Created by Russell B Myers on 5/06/13.
//  Copyright (c) 2013 Russell B Myers. All rights reserved.
//

#import "Pop.h"


@implementation Pop

@synthesize pFreq = p, qFreq = q;
@synthesize N = N;
@synthesize fit = f;
@synthesize F = _F;

- (id)init
{
    
    self = [super init];
    
    if (self)    {
        N = 100;
        self.pFreq = 0.5;
        q = 0.5;
        gen = 0;
        a1 = N * 2 * self.pFreq; //Need to round
        a2 = N * 2 - a1;
        
        h1 = hetr = h2 = 1.0;
        
        
        f = [[RelFitness alloc] initWithH1:(int)h1 andHet:(int)hetr andH2:(int)h2];
        
        infinite = NO;
        
        newaa = -1;
        newAa = -1;
        newAA = -1;
        
        _F = 0.0;
        
    }
    
    return self;
    
}

- (id)initWithPopNum:(int)n andInitP:(double)pIn  andFit:(RelFitness*)fIn andF:(double)inbreedingIn{
    
    self = [self init];
    
    if (self)   {
        N = n;
        self.pFreq = pIn;
        self.fit = fIn;
        self.F = inbreedingIn;
        [self checkForInfinite];
    }
   
    
    return self;
}

- (id)initWithPop:(Pop*)popIn   {
    self = [self initWithPopNum:popIn.N andInitP:popIn.pFreq andFit:popIn.fit andF:popIn.F];
    
    
    return self;
    
}

- (void)newGen  {
    
    if ((self.pFreq == 0) || (self.qFreq == 0))    {
        // Not much point in recalcing anything, can't come back from a fixation. Freqs stay same from here
        return;
        
    }
    
   
    [self calcGenotypeFreqs];
    
    [self applyFitnessToFreqs];
    
    [self checkForInfinite];
   
    if (infinite)   {
        //No drift in infinite population
    }
    else{
        [self applyDrift];
    }

    
       
    
}

- (void)checkForInfinite    {
    if (N == 0) {
       
        infinite = YES;
        
    }
    else {
        infinite = NO;
    }
}

-(int)getN  {
    if (N == 0) {
        return 100; //arbitrarily
    }
    else{
        return N;
    }
}

- (void)applyGenBasedDrift  {
    newaa = 0, newAa = 0, newAA = 0;
    
    for (int i = 0; i < [self getN]; ++i) {
        double r = ((double)arc4random() / ARC4RANDOM_MAX);
        if (r < (normFreqaa)){
            ++newaa;
        }
        else if (r < (normFreqaa + normFreqAa))   {
            ++newAa;
        }
        else {
            ++newAA;
        }
        
        
    }
    ++gen;
    
    a1  = (newaa * 2) + newAa;
    a2 = (2 * [self getN]) - a1;
    self.pFreq = (double)a1 / (2* [self getN]);

    
}

- (void)applyAlelleBasedDrift   {
 
    int newA1 = 0,newA2 = 0;
    
    for (int i = 0; i < (2 * [self getN]); ++i) {
       double r = arc4random() %  (2 * [self getN]);
        if (r < (self.pFreq * 2 * [self getN]) ){
            ++newA1;
        }
        else{
            ++newA2;
        }
        
        
    }
    ++gen;
    a1  = newA1;
    a2 = 2* [self getN] - a1;
    self.pFreq = (double)a1 / (2* [self getN]);
   
}

- (void)applyDrift  {
    
    if (self.genBasedDrift)  {
        [self applyGenBasedDrift];
    }
    else{
        [self applyAlelleBasedDrift];
    }
    

    
}

- (void)applyFitnessToFreqs {
    double oldP,oldQ;
    oldP = self.pFreq;
    oldQ = self.qFreq;
    
    double pRel, qRel;
    
    pRel = (freqaa * 1.0)// * self.fit.homFitness1) //Homozygous contribution of a allele
    + (freqAa * 0.5);// * self.fit.hetFitness);      //Heterozygous contriburion of a allele
    
    qRel = (freqAA * 1.0)// * self.fit.homFitness2) //Homozygous contribution of A allele
    + (freqAa * 0.5);// * self.fit.hetFitness);      //Heterozygous contriburion of A allele


    self.pFreq = pRel / (pRel + qRel);

    [self recalc];
    
}

- (void)calcGenotypeFreqs   {
    //assume Hardy Weinberg
    if (self.F == 0.0)  {
        freqaa = self.pFreq *  self.pFreq;
        freqAa = 2 * self.pFreq * self.qFreq;
        freqAA = 1 - freqaa - freqAa;
    }
    else{
        freqAa = (1 - self.F) * 2 * self.pFreq * self.qFreq;   //(1-F)2pq
        freqaa = self.pFreq - (0.5 * freqAa);                  //or  p - (1-F)pq
        freqAA = 1 - freqAa - freqaa;
    }
    
    freqAA *= self.fit.homFitness2; //adjust for fitness
    freqaa *= self.fit.homFitness1; //adjust for fitness
    freqAa *= self.fit.hetFitness; //adjust for fitness
    
    normFreqAA = freqAA / (freqAA + freqaa + freqAa);
    normFreqaa = freqaa / (freqAA + freqaa + freqAa);
    normFreqAa = freqAa / (freqAA + freqaa + freqAa);
    
       
}


- (void)setN:(int) n    {
     N = n;
}

-(int)N    {
    return N;
}


- (double)qFreq    {
    return 1 - self.pFreq;
}


- (BOOL)genBasedDrift    {
    NSUserDefaults* defaults = [NSUserDefaults standardUserDefaults];
    return [defaults boolForKey:@"af_gendrift_switch"];
}

- (int)aaCount    {
    return newaa; //only set when using gen based drift and not infinite pop, otherwise = -1
}
- (int)AaCount    {
    return newAa; //only set when using gen based drift and not infinite pop, otherwise = -1
}
- (int)AACount    {
    return newAA; //only set when using gen based drift and not infinite pop, otherwise = -1
}


- (BOOL)fixed   {
    if ((self.pFreq <= 0.0) || (self.pFreq >= 1.0)) {
        return YES;
    }
    else{
        return NO;
    }
}


@end
