# Supplementary material for: Genetics and Evolution: An iOS Application to Supplement Introductory Courses in Transmission and Evolutionary Genetics
Source: G3 (Bethesda). 2014 Apr 11;4(5):779–81. doi: 10.1534/g3.114.010215 (PMC4025476; doi:10.1534/g3.114.010215)
Supplement: Supporting Information [file supp_g3.114.010215_FileS1.zip › PopulationGrowthModel.m]

//
//  PopulationGrowthModel.m
//  GenEvol
//
//  Created by Russell B Myers on 8/06/13.
//  Copyright (c) 2013 Russell B Myers. All rights reserved.
//

#import "PopulationGrowthModel.h"


#import "QuickDialog.h"

#define kUniqueId @"4"
#define kTitle @"Population Growth"
#define kInstructions @"Please enter 3 parameters  below to calculate the 4th."
#define kHelp @"This calculator calculates estimated pop growth. Parameters are\n1) Growth Rate (r)\n2) Initial Population (N0)\n3) Final Population (Nt)\n4) Time (in years)\nPlease enter 3 of the 4 parameters above. Note: Annual Births/Deaths counts can be input in place of growth rate"
#define kJSONFilename @"population-growth"
#define kResultsTemplateFilename @"population-growth-results"
#define kQuestionTemplateFilename @"population-growth-question"


@implementation PopulationGrowthModel


- (id)init
{
    self = [super initWithDictionary:@{ @"id": kUniqueId,
            @"title": kTitle,
            @"instructions": kInstructions,
            @"help": kHelp}];
    if (self) {
        PopulationGrowthModel* sel = (PopulationGrowthModel*)self;
        
        self.resultsTemplateFilename = kResultsTemplateFilename;
        self.questionTemplateFilename = kQuestionTemplateFilename;
        self.solver = ^NSDictionary *(NSDictionary * arguments) {
            NSNumber *b;
            if ([[arguments objectForKey:@"arg1"] isKindOfClass:[NSString class]])  {
                // assume @"n/a" entered, ie r is being calculated therefore  birth rate not calcable
            }
            else {
                b = [arguments objectForKey:@"arg1"];
            }
           NSNumber* d;
            if ([[arguments objectForKey:@"arg2"] isKindOfClass:[NSString class]])  {
                // assume @"n/a" entered, ie r is being calculated therefore death rate not calcable
            }
            else {
                d = [arguments objectForKey:@"arg2"];
            }
           NSNumber *r = [arguments objectForKey:@"arg0"];
            NSNumber *N0 = [arguments objectForKey:@"arg3"];
            NSNumber *Nt = [arguments objectForKey:@"arg4"];
            NSNumber *T = [arguments objectForKey:@"arg5"];
            
           
            NSMutableDictionary *results = [NSMutableDictionary dictionaryWithCapacity:6];
            
            if (b)  {
                results[@"res1"] = b;
            }
            if (d)  {
                results[@"res2"] = d;
            }
            if (r && b && d)    {
                
            }
            else if (r && b)    {
                d = @(b.doubleValue - (r.doubleValue * 1000.0));
                results[@"res2"] = d;
                
            }
            else if (r && d)    {
                b = @(d.doubleValue + (r.doubleValue * 1000));
                results[@"res1"] = b;
                
            }
            else if (r) {
                if (r.doubleValue >=0.0f)   {
                    b = @(r.doubleValue * 1000);
                    results[@"res1"] = @"n/a"; //b;
                    results[@"res2"] = @"n/a";
                }
                else{
                    d = @(0 - (r.doubleValue * 1000.0));
                    results[@"res1"] = @"n/a";
                    results[@"res2"] = @"n/a"; //d;
                }
                
            }
            
            
            if (b && !r && !d)  {
                r = @(log(Nt.doubleValue / N0.doubleValue) / T.doubleValue);
                results[@"res0"] = r;
                d = @(b.doubleValue - (r.doubleValue * 1000.0));
                results[@"res2"] =   d;
            }
            else if (d && !r && !b) {
               r = @(log(Nt.doubleValue / N0.doubleValue) / T.doubleValue);
                results[@"res0"] = r;
                b = @(d.doubleValue + (r.doubleValue * 1000));
                results[@"res1"] = b;
            }
            
 
            
            if (r)  {
                results[@"res0"] = r;
            }
            else if (b && d) {
                r = @((b.doubleValue  - d.doubleValue) / 1000.0);
                results[@"res0"] = r;
                
            }
            else    {
                r = @(log(Nt.doubleValue / N0.doubleValue) / T.doubleValue);
                results[@"res0"] = r;

                if (r.doubleValue > 0.0f)   {
                        results[@"res1"] = @"n/a";
                        results[@"res2"] = @"n/a";
                    
                }
 
                else  {
                        results[@"res1"] = @"n/a";
                        results[@"res2"] = @"n/a";
                
                }
        }
        
                      
                  
            NSDecimalNumberHandler *handler = [NSDecimalNumberHandler decimalNumberHandlerWithRoundingMode:NSRoundPlain
                                                                                                     scale:0
                                                                                          raiseOnExactness:NO
                                                                                           raiseOnOverflow:NO
                                                                                          raiseOnUnderflow:NO
                                                                                       raiseOnDivideByZero:NO];
            
            NSNumber* calcedNt = [NSNumber numberWithDouble:N0.doubleValue * exp(r.doubleValue * T.doubleValue)];
            NSDecimalNumber* calcedNtDec = [NSDecimalNumber decimalNumberWithDecimal:[calcedNt decimalValue]];
            NSDecimalNumber* calcedNtDecRounded  =[calcedNtDec decimalNumberByMultiplyingByPowerOf10:0 withBehavior:handler ];
            
            NSNumber* calcedN0 = [NSNumber numberWithDouble:Nt.doubleValue  / exp(r.doubleValue * T.doubleValue)];
            NSDecimalNumber* calcedN0Dec = [NSDecimalNumber decimalNumberWithDecimal:[calcedN0 decimalValue]];
            NSDecimalNumber* calcedN0DecRounded  =[calcedN0Dec decimalNumberByMultiplyingByPowerOf10:0 withBehavior:handler ];
            
            
            results[@"res3"] = !N0 ? calcedN0DecRounded : N0;
            results[@"res4"] = !Nt ? calcedNtDecRounded : Nt;
            results[@"res5"] = !T ? @(log(Nt.doubleValue / N0.doubleValue) / r.doubleValue):T;
            NSLog(@"Nt: %@",Nt);
            
            return results;
        };
        
        self.validator = ^bool(NSDictionary *arguments) {
            
            NSNumber *b;
            if ([[arguments objectForKey:@"arg1"] isKindOfClass:[NSString class]])  {
                // assume @"n/a" entered, ie r is being calculated therefore birth rate not calcable
            }
            else {
                b = [arguments objectForKey:@"arg1"];
            }
           NSNumber* d;
            if ([[arguments objectForKey:@"arg2"] isKindOfClass:[NSString class]])  {
                // assume @"n/a" entered, ie r is being calculated therefore death rate not calcable
            }
            else {
                d = [arguments objectForKey:@"arg2"];
            }
            NSNumber *r = [arguments objectForKey:@"arg0"];
            NSNumber *n0 = [arguments objectForKey:@"arg3"];
            NSNumber *nt = [arguments objectForKey:@"arg4"];
            NSNumber *t = [arguments objectForKey:@"arg5"];
            
            if (b && d && r)    {
                if (([b doubleValue] - [d doubleValue]) / 1000.0f  != [r doubleValue]) {
                    return NO;
                }
            }
            else if (b && d)    {
                r = [NSNumber numberWithDouble:([b doubleValue] - [d doubleValue]) / 1000.0f];
            }
            else if (b && r)    {
                d = [NSNumber numberWithDouble:b.doubleValue - (r.doubleValue * 1000.0f)];
                if (d.doubleValue < 0)  {
                    return NO;
                }
            }
            else if (b) { // only b, need to calc r, and b is a hint        //previously:assume d is zero
            }
            
            else if (d && r)    {
                b = [NSNumber numberWithDouble:(r.doubleValue * 1000.0f) +  d.doubleValue];
                if (b.doubleValue < 0)  {
                    return NO;
                }
               
            }
            else if (d) { // only d,  need to calc r, and d is a hint     //previously: assume b is zero
            }
            
            if ((t.doubleValue < 0) || (n0.doubleValue < 0) || (nt.doubleValue < 0) )    {
                return NO;
            }
            
            if ((n0 && nt) && r)  {
                if (nt.doubleValue > n0.doubleValue)    { //pos growth
                    if (r.doubleValue <= 0.0f )  {
                        return NO;
                    }
                }
                else    {  ///neg or zero growth
                    if (r.doubleValue > 0.0f)  {
                        return NO;
                    }
                }
                
                
            }
            
            int argCount = 0;
            if (r)  ++argCount;
            if (n0) ++ argCount;
            if (nt) ++ argCount;
            if (t) ++ argCount;
            
            if (argCount == 3)  {
                
            }
            else    {
                return NO;
            }
            
            
          
            return YES;
        };
        
        id weakSelf = self;
        self.generator = ^NSDictionary *() {
            // randomly choose which argument is left out
            NSMutableDictionary *arguments = [NSMutableDictionary dictionaryWithCapacity:3];
            
            NSArray* argNames = @[@"Growth Rate (r)",@"Initial Population (N0)",@"Final Population (Nt)", @"Time in years (T)"];
            
            NSInteger argLeftOut = (arc4random() % 4 + 2);
            
            
           while (true)    {
               [arguments removeAllObjects];
               
            [arguments setObject:argNames[argLeftOut - 2] forKey:@"arg6"]; //prompt
               
            NSNumber* rGenerated;
            NSUserDefaults* defaults = [NSUserDefaults standardUserDefaults];
            double posProb = [defaults doubleForKey:@"pg_prob_pos_growth"];
            double rateMax = [defaults doubleForKey:@"pg_gen_growth_rate_max"];

               
            for (int i = 2; i < 6; ++i) {
                if (i == argLeftOut)    {
                    
                }
                else{
                    
                    NSString *key = [NSString stringWithFormat:@"arg%d", (i == 2) ? 0 : i];
                    
                    NSNumber* value;
                   
                    switch (i)  {
  
                        case 2:
                        {
                            double p = ((double)arc4random() / ARC4RANDOM_MAX);                             if (p < posProb)    {
                                   value = [NSNumber numberWithFloat:[weakSelf randWithStart:0 End:rateMax Interval:0.005]];
                            }
                            else{
                                   value = [NSNumber numberWithFloat:[weakSelf randWithStart:(rateMax * -1) End:0 Interval:0.005]];
                            }
                            
                            rGenerated = value;
                            int birthDeathOrRate = arc4random() % 3;
                            if (birthDeathOrRate == 0)  { //set rate and birth
                                [arguments setObject:value forKey:key];
                                int start = value.floatValue < 0 ? 0 : value.floatValue * 1000;
                            
                                NSNumber* birth = [NSNumber numberWithFloat: [weakSelf randWithStart: start  End: start + (rateMax * 1000) /2 Interval:5]];
                                [arguments setObject:birth forKey:@"arg1"];
                                NSString* prompt = [arguments objectForKey:@"arg6"];
                                prompt = [prompt stringByAppendingString:@" and Annual #  deaths per 1000 (d)"];
                                [arguments setObject:prompt forKey:@"arg6"];
                                
                                
                            }
                            else if (birthDeathOrRate == 1) { //set rate and death
                                [arguments setObject:value forKey:key];
                                int start = value.floatValue > 0 ? 0 : value.floatValue * 1000 * -1;
                                
                                NSNumber* death = [NSNumber numberWithFloat: [weakSelf randWithStart: start  End: start + (rateMax * 1000) /2 Interval:5]];
                                [arguments setObject:death forKey:@"arg2"];
                                NSString* prompt = [arguments objectForKey:@"arg6"];
                                prompt = [prompt stringByAppendingString:@" and Annual #  births per 1000 (b)"];
                                [arguments setObject:prompt forKey:@"arg6"];

                            }
                            else{
                                NSNumber* birth;
                                if (rGenerated > 0) {
                                    birth = [NSNumber numberWithFloat:((rGenerated.floatValue * 1000) + [weakSelf randWithStart: 0  End: rateMax * 1000 Interval:5])];
                                }
                                else    {
                                    birth = [NSNumber numberWithFloat:((rGenerated.floatValue * -1000) + [weakSelf randWithStart: 0  End: rateMax * 1000 Interval:5])];
                                    
                                }
                                [arguments setObject:birth forKey:@"arg1"];
                               NSNumber* death = [NSNumber numberWithFloat: birth.floatValue - (rGenerated.floatValue * 1000)];
                                [arguments setObject:death forKey:@"arg2"];
                                NSString* prompt = [arguments objectForKey:@"arg6"];
                                prompt = [prompt stringByAppendingString:@" and Growth Rate (r)"];
                                [arguments setObject:prompt forKey:@"arg6"];

                            }
                       }
                           break;
                        case 3:
                            value = [NSNumber numberWithFloat:[weakSelf randWithStart:1000000 End:100000000 Interval:1000000]];
                            [arguments setObject:value forKey:key];
                            break;
                        case 4:
                            value = [NSNumber numberWithFloat:[weakSelf randWithStart:1000000 End:100000000 Interval:1000000]];
                            [arguments setObject:value forKey:key];
                            break;
                        case 5:
                            value = [NSNumber numberWithFloat:[weakSelf randWithStart:1 End:100 Interval:1]];
                            [arguments setObject:value forKey:key];
                            break;

                           
                    }
                    
                }
            }
               if ((argLeftOut == 2) || (argLeftOut == 5))   { //r or T left out, therefore have both initial and final pop
                   double genN0 = [arguments[@"arg3"] doubleValue];
                   double genNT = [arguments[@"arg4"] doubleValue];
                   double p = ((double)arc4random() / ARC4RANDOM_MAX);
                   if (genNT > genN0)   { //pos growth
                       if (p < posProb)    {
                       }
                       else{ //swap
                           [arguments setObject:@(genNT) forKey:@"arg3"];
                           [arguments setObject:@(genN0) forKey:@"arg4"];
                       }
                   }
                   else{ //neg growth
                       if (p < posProb)    { //swap
                           [arguments setObject:@(genNT) forKey:@"arg3"];
                           [arguments setObject:@(genN0) forKey:@"arg4"];
                           
                       }
                       else{
                       }
                      
                       
                   }
                   
                           
                       
                   
               }
               
                  if (argLeftOut == 5)    { //ie calculating T
                   if (  ((NSNumber*)(arguments[@"arg0"])).doubleValue > 0)     {
                       if (((NSNumber*)(arguments[@"arg3"])).doubleValue < ((NSNumber*)(arguments[@"arg4"])).doubleValue)   {
                           break; //ok
                           
                       }
                       
                   }
                   else{
                       if (((NSNumber*)(arguments[@"arg3"])).doubleValue >= ((NSNumber*)(arguments[@"arg4"])).doubleValue)  {
                           break; //ok
                       }
                   }
               }
               else  if (argLeftOut == 2)   {  //ie calculating r
                   [arguments setObject:@"n/a" forKey:@"arg1"];
                   [arguments setObject:@"n/a" forKey:@"arg2"];
                   break;
               }
               else if ((argLeftOut == 3) || (argLeftOut == 4)) { //ie calculating initial or final population
                   
                   NSDictionary *results = sel.solver(arguments);
                   double valN0 = [results[@"res3"] doubleValue];
                   double valNT = [results[@"res4"] doubleValue];
                   if ((valN0 <= 0) || (valNT <=0)) {
                       //try again
                   }
                   else{
                       break; //ok
                   }
                   
                   
                   
               }
               else{
                   break;
               }
           }
            
         
            
            return arguments;
            
        };
    }
    return self;
}

-(float)randWithStart:(float)start End:(float)end Interval:(float)interval  {
    float range = end - start;
    int numValues = range / interval;
    int r = arc4random() % numValues;
    return start + (r * interval);
    
}

#pragma mark - Custom Accessors

- (QRootElement *)dialogRoot {
    return [QRootElement rootForJSON:kJSONFilename];
}

@end
