# Supplementary material for: Genetics and Evolution: An iOS Application to Supplement Introductory Courses in Transmission and Evolutionary Genetics
Source: G3 (Bethesda). 2014 Apr 11;4(5):779–81. doi: 10.1534/g3.114.010215 (PMC4025476; doi:10.1534/g3.114.010215)
Supplement: Supporting Information [file supp_g3.114.010215_FileS1.zip › PracticeDocumentCenter.h]

//
//  PracticeDocumentCenter.h
//  GenEvol
//
//  Original Version created by Brandon Millman on 2/24/13.
//

#import <Foundation/Foundation.h>

@class ReaderDocument;

@interface PracticeDocumentCenter : NSObject

+ (PracticeDocumentCenter *)sharedCenter;

- (void)addDocumentWithPath:(NSString *)path;
- (void)removeDocument:(ReaderDocument *)document;
- (void)linkWithDropboxFromController:(UIViewController *)controller;

@property (nonatomic, readonly) NSArray *documents;
@property (nonatomic, readonly) BOOL isSyncedWithDropbox;

@end
