# Supplementary material for: Genetics and Evolution: An iOS Application to Supplement Introductory Courses in Transmission and Evolutionary Genetics
Source: G3 (Bethesda). 2014 Apr 11;4(5):779–81. doi: 10.1534/g3.114.010215 (PMC4025476; doi:10.1534/g3.114.010215)
Supplement: Supporting Information [file supp_g3.114.010215_FileS1.zip › PracticeDocumentCenter.m]

//
//  PracticeDocumentCenter.m
//  GenEvol
//
//  Original version created by Brandon Millman on 2/24/13.
//

#import "PracticeDocumentCenter.h"
#import "AppDelegate.h"
#import "Underscore.h"
#import "ReaderDocument.h"
#import <Dropbox/Dropbox.h>

#define _ Underscore
#define kDropboxAppKey @"xux8r6vh9cdx7yo"
#define kDropboxAppSecret @"7r1ctqffkd5bopi"

@interface PracticeDocumentCenter ()
@property (nonatomic, strong) NSTimer *syncTimer;
@end

@implementation PracticeDocumentCenter

#pragma mark - Singleton

+ (PracticeDocumentCenter *)sharedCenter {
    static PracticeDocumentCenter *_sharedCenter = nil;
    static dispatch_once_t onceToken;
    dispatch_once(&onceToken, ^{
        _sharedCenter = [[PracticeDocumentCenter alloc] init];
    });
    
    return _sharedCenter;
}

#pragma mark - Initializor

- (id)init
{
    self = [super init];
    if (self) {
        if ([AppDelegate sharedDelegate].isFirstTime) {
            [self.class loadDocumentsFromBundleToDirectory];
        }
        [self setupDropbox];
    }
    return self;
}

#pragma mark - Instance Methods

- (void)addDocumentWithPath:(NSString *)path {
    NSLog(@"%@", path);
    DBPath *newPath = [[DBPath root] childPath:[path lastPathComponent]];
    DBFile *file = [[DBFilesystem sharedFilesystem] createFile:newPath error:nil];
    NSLog(@"%@",newPath);
    BOOL temp =[file writeContentsOfFile:path shouldSteal:NO error:nil];
    NSLog(@"%c",temp);
}

- (void)removeDocument:(ReaderDocument *)document {
    NSLog(@"%@", document.fileURL.absoluteString);
    if (self.isSyncedWithDropbox) {
        DBPath *newPath = [[DBPath root] childPath:document.fileName];
        [[DBFilesystem sharedFilesystem] deletePath:newPath error:nil];
    }
    NSFileManager *fileManager = [[NSFileManager alloc] init];
    [fileManager removeItemAtPath:[[self.class documentsPath] stringByAppendingPathComponent:document.fileName] error:NULL];
}

- (void)linkWithDropboxFromController:(UIViewController *)controller {
    [[DBAccountManager sharedManager] linkFromController:controller];
}

#pragma mark - Private Methods

+ (NSString *)documentsPath
{
    NSArray *possiblePaths = NSSearchPathForDirectoriesInDomains(NSDocumentDirectory, NSUserDomainMask, YES);
    return [possiblePaths objectAtIndex:0];
}

+ (void)loadDocumentsFromBundleToDirectory
{
    // get all pdf documents in the main bundle
    NSArray *documentPaths = [[NSBundle mainBundle] pathsForResourcesOfType:@"pdf" inDirectory:nil];
    
    // get new file manager and then transfer each document into the document dir
    NSFileManager *fileManager = [[NSFileManager alloc] init];
    for (NSString *documentPath in documentPaths) {
        NSString *filename = [documentPath lastPathComponent];
        NSString *newPath = [[self.class documentsPath] stringByAppendingPathComponent:filename];
        [fileManager copyItemAtPath:documentPath toPath:newPath error:NULL];
    }
}

- (void)setupDropbox {
    // The account manager stores all the account info. Create this when your app launches
    DBAccountManager* accountMgr =
    [[DBAccountManager alloc] initWithAppKey:kDropboxAppKey secret:kDropboxAppSecret];
    [DBAccountManager setSharedManager:accountMgr];
    DBAccount *account = accountMgr.linkedAccount;
    
    [accountMgr addObserver:self block:^(DBAccount *account){
        if (account.isLinked) {
            self.syncTimer = [NSTimer scheduledTimerWithTimeInterval:10 target:self selector:@selector(syncFolder) userInfo:nil repeats:YES];
            }
    }];
    
    if (account) {
        DBFilesystem *filesystem = [[DBFilesystem alloc] initWithAccount:account];
        [DBFilesystem setSharedFilesystem:filesystem];
    }
}

- (void)syncFolder {
    for (ReaderDocument *document in self.documents) {
        
        DBPath *newPath = [[DBPath root] childPath:document.fileName];
        
        DBFileInfo *info = [[DBFilesystem sharedFilesystem] fileInfoForPath:newPath error:nil];
        
        if (!info) {
            DBFile *file = [[DBFilesystem sharedFilesystem] createFile:newPath error:nil];
            BOOL temp =[file writeContentsOfFile:[NSString stringWithFormat:@"%@/%@", [self.class documentsPath], document.fileName] shouldSteal:NO error:nil];
            NSLog(@"%c",temp);
            NSLog(@"%@",[NSString stringWithFormat:@"%@/%@", [self.class documentsPath], document.fileName]);
        }
        
    }

}

#pragma mark - Custom Accessors

- (NSArray *)documents { // TODO: Change this, its slow
    NSFileManager *fileManager = [[NSFileManager alloc] init];
    NSArray *fileNames = [fileManager contentsOfDirectoryAtPath:[self.class documentsPath] error:NULL];
    NSArray *results =  _.arrayMap(fileNames, ^(NSString *fileName) {
        return [ReaderDocument withDocumentFilePath:[[self.class documentsPath] stringByAppendingPathComponent:fileName] password:nil];
    });
    return [results sortedArrayUsingComparator:^NSComparisonResult(ReaderDocument *doc1, ReaderDocument *doc2) {
        return [doc1.fileDate compare:doc2.fileDate];
    }];
}

- (BOOL)isSyncedWithDropbox {
    return [DBAccountManager sharedManager].linkedAccount != nil;
}

@end
