# Supplementary material for: Genetics and Evolution: An iOS Application to Supplement Introductory Courses in Transmission and Evolutionary Genetics
Source: G3 (Bethesda). 2014 Apr 11;4(5):779–81. doi: 10.1534/g3.114.010215 (PMC4025476; doi:10.1534/g3.114.010215)
Supplement: Supporting Information [file supp_g3.114.010215_FileS1.zip › PracticeDocumentListViewController.m]

//
//  PracticeDocumentListViewController.m
//  GenEvol
//
//  Original version created by Brandon Millman on 2/24/13.
//  Adapted and Enhanced by Russell B Myers (v1.1->)
//  - Added Population Growth amd Association Mapping
//  - Catered for additional result formatting
//  - Document creation now in background with progress bar
//

#import "PracticeDocumentListViewController.h"
#import "PracticeDocumentCenter.h"
#import "ReaderDocument.h"
#import "ReaderViewController.h"
#import "GeneratePracticeDocumentViewController.h"
#import "WCAlertView.h"
#import "ProblemCenter.h"
#import "ProblemModel.h"
#import "ProblemListViewController.h"
#import "MustacheTemplateViewController.h"
#import "UIViewController+MJPopupViewController.h"
#import "Underscore.h"
#import "NSString+GenEvolAdditions.h"

#define _ Underscore

@interface PracticeDocumentListViewController () <UITableViewDelegate, UITableViewDataSource, ReaderViewControllerDelegate, GeneratePracticeDocumentViewControllerDelegate, ProblemListViewControllerDelegate>
@property (nonatomic, strong) ProblemListViewController *problemListController;
@property (nonatomic, strong) IBOutlet UIView *quickContainerView;
@property (nonatomic, strong) IBOutlet UITableView *tableView;
@property (nonatomic, strong) UIButton *syncButton;
@property (nonatomic, strong) UIButton *addButton;
@property (nonatomic, strong) UIBarButtonItem *buttonContainerItem;
@property (nonatomic, strong) UISegmentedControl *segControl;
@property (nonatomic, strong) UINavigationController *problemNavController;
@property (nonatomic, strong) ProblemModel *currentPoppedUpModel;
@property (nonatomic, strong) NSDictionary *currentPoppedUpArguments;

@end

@implementation PracticeDocumentListViewController

#pragma mark - UIViewController

- (void)viewDidLoad
{
    [super viewDidLoad];
    
    
    self.title = @"Documents";
    
    if ([self respondsToSelector:@selector(edgesForExtendedLayout)])
        self.edgesForExtendedLayout = UIRectEdgeNone; //ios7 pevent part of view from disappearing under nav bar
    
    
    self.addButton = [UIButton buttonWithIcon:[FIEntypoIcon circledPlusIcon]];
    [self.addButton addTarget:self action:@selector(addButtonPressed:) forControlEvents:UIControlEventTouchUpInside];
    
    self.syncButton = [UIButton buttonWithIcon:[FIEntypoSocialIcon dropboxIcon]];
    [self.syncButton addTarget:self action:@selector(syncButtonPressed:) forControlEvents:UIControlEventTouchUpInside];
    
    UIToolbar* toolbar = [[UIToolbar alloc]
                          initWithFrame:CGRectMake(0, 0, 100, 45)];
    const float colorMask[6] = {222, 255, 222, 255, 222, 255};
    UIImage *img = [[UIImage alloc] init];
    UIImage *maskedImage = [UIImage imageWithCGImage: CGImageCreateWithMaskingColors(img.CGImage, colorMask)];
    
    [toolbar setBackgroundImage:maskedImage forToolbarPosition:UIToolbarPositionAny barMetrics:UIBarMetricsDefault];
    
    // create an array for the buttons
    NSMutableArray* buttons = [[NSMutableArray alloc] initWithCapacity:3];
    

    
    // create a standard delete button with the trash icon
    UIBarButtonItem *barSyncButton = [[UIBarButtonItem alloc] initWithCustomView:self.syncButton];
    [buttons addObject:barSyncButton];
    
    // create a spacer between the buttons
    UIBarButtonItem *spacer = [[UIBarButtonItem alloc]
                               initWithBarButtonSystemItem:UIBarButtonSystemItemFixedSpace
                               target:nil
                               action:nil];
    spacer.width = -10;
    [buttons addObject:spacer];
    
    // create a standard save button
    UIBarButtonItem *barAddButton = [[UIBarButtonItem alloc] initWithCustomView:self.addButton];
    [buttons addObject:barAddButton];
    

    
    // put the buttons in the toolbar and release them
    [toolbar setItems:buttons animated:NO];
    [toolbar setTintColor:[UIColor whiteColor]]; //rbm 18/10/13 ios7
    
    if ([toolbar respondsToSelector:@selector(setBarTintColor:)]) {
        [toolbar setBarTintColor:[UIColor colorWithRed:30.0/255.0f green:110.0/255.0f blue:255.0/255.0f alpha:1.0f]];
        //[toolbar setBarTintColor:[UIColor clearColor]];
        //[toolbar setTranslucent:NO];
    }
    toolbar.clipsToBounds = YES;
    self.buttonContainerItem = [[UIBarButtonItem alloc]
                                initWithCustomView:toolbar];
    
    // place the toolbar into the navigation bar
    self.navigationItem.rightBarButtonItem = self.buttonContainerItem;
    self.navigationItem.rightBarButtonItem.tintColor = [UIColor whiteColor]; //rbm 18/10/13 ios7
 
    
    
    self.segControl = [[UISegmentedControl alloc] initWithItems:@[@"Quick", @"Saved"]];
    self.segControl.segmentedControlStyle = UISegmentedControlStyleBar;
    self.segControl.selectedSegmentIndex = 0; // was 1
    [self.segControl addTarget:self action:@selector(segControlValueChanged:) forControlEvents:UIControlEventValueChanged];
    self.navigationItem.titleView = self.segControl;
    if ([[[UIDevice currentDevice] systemVersion] floatValue] >= 7.0)
        self.navigationItem.titleView.tintColor = [UIColor whiteColor]; // 18/10/13 ios7
    [self segControlValueChanged:self.segControl];
    
    self.quickContainerView.backgroundColor = [UIColor genEvolBackgroundColor];
    
    UIButton *backButton = [UIButton buttonWithIcon:[FIEntypoIcon leftIcon]];
    [backButton addTarget:self action:@selector(popFromNavAnimated) forControlEvents:UIControlEventTouchUpInside];
    self.navigationItem.leftBarButtonItem = [[UIBarButtonItem alloc] initWithCustomView:backButton];
    
    
    self.problemListController = [[ProblemListViewController alloc] initWithNibName:@"ProblemListViewController" bundle:nil];
    self.problemListController.delegate = self;
    [self addChildViewController:self.problemListController];
    [self.problemListController didMoveToParentViewController:self];
    self.problemListController.view.frame = self.quickContainerView.bounds;
    [self.quickContainerView addSubview:self.problemListController.view];
}

- (void)viewWillAppear:(BOOL)animated {
    [super viewWillAppear:animated];
    
    if ([PracticeDocumentCenter sharedCenter].isSyncedWithDropbox) {
        [self.syncButton getIconView].iconColor = [UIColor greenColor];
    }
}

#pragma mark - Private Methods

- (IBAction)addButtonPressed:(id)sender {
    GeneratePracticeDocumentViewController *generateViewController = [[GeneratePracticeDocumentViewController alloc] init];
    generateViewController.delegate = self;
    UINavigationController *navController = [UINavigationController navigationControllerWithGenEvolStyle];
    navController.viewControllers = @[generateViewController];
    [self presentViewController:navController animated:YES completion:nil];
}

- (IBAction)syncButtonPressed:(id)sender {
    if (![PracticeDocumentCenter sharedCenter].isSyncedWithDropbox) {
        
        
        [WCAlertView showAlertWithTitle:@"Are you sure you want to sync folder with Dropbox?"
                                message:nil
                     customizationBlock:nil
                        completionBlock:^(NSUInteger buttonIndex, WCAlertView *alertView) {
                            switch (buttonIndex) {
                                case 0:
                                    [[PracticeDocumentCenter sharedCenter] linkWithDropboxFromController:self];
                                    break;
                                    
                                default:
                                    break;
                            }
                        }
                      cancelButtonTitle:@"No" otherButtonTitles:@"Yes", nil];
                
    } else {
        [WCAlertView showAlertWithTitle:@"Folder already synced with Dropbox"
                                message:nil
                     customizationBlock:nil
                        completionBlock:nil
                      cancelButtonTitle:@"Ok" otherButtonTitles: nil];
    }
}

- (IBAction)segControlValueChanged:(UISegmentedControl *)segControl {
    if (segControl.selectedSegmentIndex == 1) {
        [UIView transitionFromView:self.quickContainerView
                            toView:self.tableView
                          duration:0.5f
                           options:UIViewAnimationOptionTransitionFlipFromLeft
                        completion:^(BOOL finished){
                        }
         ];
        [self.navigationItem setRightBarButtonItem:self.buttonContainerItem animated:YES];
    } else {
        [UIView transitionFromView:self.tableView
                            toView:self.quickContainerView
                          duration:0.5f
                           options:UIViewAnimationOptionTransitionFlipFromRight
                        completion:^(BOOL finished){
                        }
         ];
        [self.navigationItem setRightBarButtonItems:nil animated:YES];
        UIButton *settingsButton = [UIButton buttonWithIcon:[FIEntypoIcon cogIcon]];
        self.navigationItem.rightBarButtonItem = [[UIBarButtonItem alloc] initWithCustomView:settingsButton];
        [settingsButton addTarget:self action:@selector(settingsButtonPressed:) forControlEvents:UIControlEventTouchUpInside];

    }
}

- (IBAction)settingsButtonPressed:(id)sender {
    
    
    CrossMappingSettingsViewController *setVC = [[CrossMappingSettingsViewController alloc] initWithNibName:@"CrossMappingSettingsViewController" bundle:nil];
    setVC.modalTransitionStyle = UIModalTransitionStylePartialCurl;
    setVC.delegate = self;
   [self presentModalViewController:setVC animated:YES];
    
    
    
}

- (void)geSettingsVC:(GenEvolSettingsViewController *)geVC didFinishEntering:(NSDictionary *)d  {
    NSLog(@"finished settings");
}

- (IBAction)answerButtonPressed:(id)sender {
    if (self.problemNavController) {
        [self.currentPoppedUpModel solveWithDictionary:self.currentPoppedUpArguments
                                        withCompletion:^(NSError *error, NSDictionary *solutions){
                                            if (!error) {
                                                
                                                NSDictionary *cleansedSolutions = _.dictMap(solutions, ^id(id key, id value) {
                                                    if ([[value class] isSubclassOfClass:[NSNumber class]]) {
                                                        if ([value doubleValue] > 99999999999l) {
                                                            return [NSString stringWithFormat:@"%.4g", [value doubleValue]];
                                                        }
                                                        else{
                                                            return [NSString genEvolStringFromNum:value];
                                                        }
                                                    } else {
                                                        return value;
                                                    }
                                                });
                                                
                                                NSLog(@"%@", cleansedSolutions);
                                                MustacheTemplateViewController *templateViewController;
                                                if (self.currentPoppedUpModel.generatorResultsTemplateFilename) {
                                                    //If specific generator results template, use it instead
                                                    templateViewController = [[MustacheTemplateViewController alloc] initWithTemplateFilename:self.currentPoppedUpModel.generatorResultsTemplateFilename];
                                                    
                                                }
                                                else {
                                                    templateViewController = [[MustacheTemplateViewController alloc] initWithTemplateFilename:self.currentPoppedUpModel.resultsTemplateFilename];
                                                }
                                                templateViewController.view.backgroundColor = [UIColor redColor];
                                                templateViewController.title = @"Answer";
                                                UIButton *backButton = [UIButton buttonWithIcon:[FIEntypoIcon leftIcon]];
                                                [backButton addTarget:templateViewController action:@selector(popFromNavAnimated) forControlEvents:UIControlEventTouchUpInside];
                                                templateViewController.navigationItem.leftBarButtonItem = [[UIBarButtonItem alloc] initWithCustomView:backButton];
                                                [self.problemNavController pushViewController:templateViewController animated:YES];
                                                [templateViewController renderTemplateWithObject:cleansedSolutions];
                                            }
                                            
                                        }];
    }
}


#pragma mark - UITableViewDelegate

- (void)tableView:(UITableView *)tableView didSelectRowAtIndexPath:(NSIndexPath *)indexPath {
    ReaderDocument *selectedDocument = [PracticeDocumentCenter sharedCenter].documents[indexPath.row];
    ReaderViewController *readerViewController = [[ReaderViewController alloc] initWithReaderDocument:selectedDocument];
    readerViewController.delegate = self;
    [self presentViewController:readerViewController animated:YES completion:nil];
    [self.tableView deselectRowAtIndexPath:indexPath animated:YES];
}

#pragma mark - UITableViewDataSource

- (NSInteger)numberOfSectionsInTableView:(UITableView *)tableView {
    return 1;
}

- (NSInteger)tableView:(UITableView *)tableView numberOfRowsInSection:(NSInteger)section {
    return [PracticeDocumentCenter sharedCenter].documents.count;
}

- (void)tableView:(UITableView *)tableView commitEditingStyle:(UITableViewCellEditingStyle)editingStyle forRowAtIndexPath:(NSIndexPath *)indexPath {
    if (editingStyle == UITableViewCellEditingStyleDelete) {
        [[PracticeDocumentCenter sharedCenter] removeDocument:[PracticeDocumentCenter sharedCenter].documents[indexPath.row]];
        [self.tableView deleteRowsAtIndexPaths:@[indexPath] withRowAnimation:UITableViewRowAnimationRight];
            }
}

- (UITableViewCell *)tableView:(UITableView *)tableView cellForRowAtIndexPath:(NSIndexPath *)indexPath {
    static NSString *CellIdentifier = @"Cell";
    
    UITableViewCell *cell = [tableView dequeueReusableCellWithIdentifier:CellIdentifier];
    if (!cell) {
        cell = [[UITableViewCell alloc] initWithStyle:UITableViewCellStyleDefault reuseIdentifier:CellIdentifier];
    }
    [self configureCell:cell forRowAtIndexPath:indexPath];
    return cell;
}

- (void)configureCell:(UITableViewCell *)cell forRowAtIndexPath:(NSIndexPath *)indexPath {
    cell.textLabel.text = [[[PracticeDocumentCenter sharedCenter].documents[indexPath.row] fileName] stringByDeletingPathExtension];
}

#pragma mark - ReaderViewControllerDelegate

- (void)dismissReaderViewController:(ReaderViewController *)viewController {
    [self dismissViewControllerAnimated:YES completion:nil];
}

#pragma mark - GeneratePracticeDocumentViewControllerDelegate

- (void)controllerDidCancel:(GeneratePracticeDocumentViewController *)controller {
    controller.cancelDocCreate = YES;
    [self dismissViewControllerAnimated:YES completion:nil];
}

- (void)controller:(GeneratePracticeDocumentViewController *)controller didCreateNewPracticeDocument:(ReaderDocument *)document {
    [self.tableView reloadData];
    [self dismissViewControllerAnimated:YES completion:nil];
}

#pragma mark - ProblemListViewControllerDelagte

- (void)problem:(NSString *)problemID wasSelected:(ProblemListViewController *)controller {
    [controller.simLabel setHidden:NO];
    [controller.simActivityIndicator startAnimating];
    self.currentPoppedUpModel = [[ProblemCenter sharedCenter] problemWithID:problemID];
    [self performSelector:@selector(generateUsingController:) withObject:controller afterDelay:0.05]; //Use delay so that UIElements have time to update
}

- (void)simDone:(ProblemListViewController *)controller  {
    [controller.simLabel setHidden:YES];
    [controller.simActivityIndicator stopAnimating];
    
}

-(void)generateUsingController:(ProblemListViewController *)controller  {
    
    [self.currentPoppedUpModel generateWithCompletion:^(NSError *error, NSDictionary *arguments){
        if (!error) {
            self.currentPoppedUpArguments = [arguments copy];
            arguments = _.dictMap(arguments, ^(id key, id obj) {
                if ([obj isKindOfClass:[NSNumber class]]) {
                    return [NSString genEvolStringFromNum:obj];
                    
                } else {
                    return (NSString*)obj;
                }
            });
            [self performSelectorOnMainThread:@selector(simDone:) withObject:controller waitUntilDone:NO];
            MustacheTemplateViewController *templateViewController = [[MustacheTemplateViewController alloc] initWithTemplateFilename:self.currentPoppedUpModel.questionTemplateFilename];
            templateViewController.view.backgroundColor = [UIColor redColor];
            templateViewController.title = @"Problem";
            UIBarButtonItem *answerButton = [[UIBarButtonItem alloc] initWithTitle:@"Answer" style:UIBarButtonItemStyleBordered target:self action:@selector(answerButtonPressed:)];
            
            templateViewController.navigationItem.rightBarButtonItem = answerButton;
            UIButton* b = [self setUpCustomButton];
            templateViewController.navigationItem.rightBarButtonItem.customView = b;
           
            
            
            self.problemNavController = [UINavigationController navigationControllerWithGenEvolStyle];
            self.problemNavController.viewControllers = @[templateViewController];
            self.problemNavController.view.frame = CGRectMake(0, 0, 280, 320);
            if ([[[UIDevice currentDevice] systemVersion] floatValue] >= 7.0)
                self.problemNavController.navigationBar.tintColor = [UIColor whiteColor]; // 18/10/13 ios7
            [self presentPopupViewController:self.problemNavController animationType:MJPopupViewAnimationSlideBottomBottom];
            [templateViewController renderTemplateWithObject:arguments];
        }
    }];

    
}

- (UIButton*)setUpCustomButton {
    UIButton* b = [UIButton buttonWithType:UIButtonTypeCustom];
   
    double itemWidth =  60; //view.bounds.size.width;
    double itemHeight = 40; //view.bounds.size.height;
    b.frame = CGRectMake(0,15,itemWidth,itemHeight - 15);
    [b setTitleColor:[UIColor whiteColor] forState:UIControlStateNormal] ;
    b.font = [UIFont systemFontOfSize:16];
    [b addTarget:self action:@selector(answerButtonPressed:) forControlEvents:UIControlEventTouchUpInside];
    [b addBorderWithColor:[UIColor whiteColor]];
    
    [b setTitle:@"Answer" forState:UIControlStateNormal];
   
    
    return b;
   
    
}


@end
