# Supplementary material for: Genetics and Evolution: An iOS Application to Supplement Introductory Courses in Transmission and Evolutionary Genetics
Source: G3 (Bethesda). 2014 Apr 11;4(5):779–81. doi: 10.1534/g3.114.010215 (PMC4025476; doi:10.1534/g3.114.010215)
Supplement: Supporting Information [file supp_g3.114.010215_FileS1.zip › ProblemCenter.h]

//
//  ProblemCenter.h
//  GenEvol
//
//  Original version created by Brandon Millman on 2/15/13.
//  Adapted and Enhanced by Russell B Myers (v1.1->)
//

#import <Foundation/Foundation.h>

@class ProblemModel;

@interface ProblemCenter : NSObject

+ (ProblemCenter *)sharedCenter;

- (void)registerProblem:(ProblemModel *)problem;
- (ProblemModel *)problemWithID:(NSString *)problemID;

@property (nonatomic, readonly) NSArray *problems;


@end
