# Supplementary material for: Genetics and Evolution: An iOS Application to Supplement Introductory Courses in Transmission and Evolutionary Genetics
Source: G3 (Bethesda). 2014 Apr 11;4(5):779–81. doi: 10.1534/g3.114.010215 (PMC4025476; doi:10.1534/g3.114.010215)
Supplement: Supporting Information [file supp_g3.114.010215_FileS1.zip › ProblemCenter.m]

//
//  ProblemCenter.m
//  GenEvol
//
//  Original version created by Brandon Millman on 2/15/13.
//  Adapted and Enhanced by Russell B Myers (v1.1->)
//  - Revamped Cross Mapping
//  - Added Population Growth
//  - Added Association Mapping


#import "ProblemCenter.h"
#import "QuickDialog.h"
#import "Underscore.h"
#import "GeneticCrossMappingProblemModel.h"
#import "BreedersEquationProblemModel.h"
#import "HardyWeinbergProblemModel.h"
#import "PopulationGrowthModel.h"
#import "AssociationMappingProblemModel.h"
#import "ProblemModel.h"

#define _ Underscore

@interface ProblemCenter ()
// NSString --> ProblemModel
@property (nonatomic, strong) NSMutableDictionary *problemLookUpTable;
@end

@implementation ProblemCenter

#pragma mark - Singleton

+ (ProblemCenter *)sharedCenter {
    static ProblemCenter *_sharedCenter = nil;
    static dispatch_once_t onceToken;
    dispatch_once(&onceToken, ^{
        _sharedCenter = [[ProblemCenter alloc] init];
    });
    
    return _sharedCenter;
}

#pragma mark - Initialize

- (id)init
{
    self = [super init];
    if (self) {
        self.problemLookUpTable = [NSMutableDictionary dictionary];
        [self registerProblem:[[GeneticCrossMappingProblemModel alloc] init]];
        [self registerProblem:[[BreedersEquationProblemModel alloc] init]];
        [self registerProblem:[[HardyWeinbergProblemModel alloc] init]];
        [self registerProblem:[[PopulationGrowthModel alloc] init]];
        [self registerProblem:[[AssociationMappingProblemModel alloc] init]];
    }
    return self;
}

#pragma mark - Instance Methods

- (void)registerProblem:(ProblemModel *)problem {
    [self.problemLookUpTable setObject:problem forKey:problem.uID];
}

               
- (ProblemModel *)problemWithID:(NSString *)problemID {
    return [self.problemLookUpTable objectForKey:problemID];
}


#pragma mark - Custom Accessors

- (NSArray *)problems {
    return [self.problemLookUpTable allKeys];
}


@end
