# Supplementary material for: Genetics and Evolution: An iOS Application to Supplement Introductory Courses in Transmission and Evolutionary Genetics
Source: G3 (Bethesda). 2014 Apr 11;4(5):779–81. doi: 10.1534/g3.114.010215 (PMC4025476; doi:10.1534/g3.114.010215)
Supplement: Supporting Information [file supp_g3.114.010215_FileS1.zip › ProblemCentralViewController.m]

//
//  ProblemCentralViewController.m
//  GenEvol
//
//  Created by Russell B Myers on 23/10/13.
//  Copyright (c) 2013 Russell B Myers. All rights reserved.
//

#import "ProblemCentralViewController.h"
#import "ProblemListViewController.h"
#import "PracticeDocumentListViewController.h"

@interface ProblemCentralViewController ()

@end

@implementation ProblemCentralViewController

- (id)initWithNibName:(NSString *)nibNameOrNil bundle:(NSBundle *)nibBundleOrNil
{
    self = [super initWithNibName:nibNameOrNil bundle:nibBundleOrNil];
    if (self) {
        // Custom initialization
    }
    return self;
}

- (void)viewDidLoad
{
    [super viewDidLoad];
    self.navigationItem.titleView = nil;
    self.title = @"Problem Central";
    
    [self tracker:self.title];

    UIButton *backButton = [UIButton buttonWithIcon:[FIEntypoIcon leftIcon]];
    [backButton addTarget:self action:@selector(popFromNavAnimated) forControlEvents:UIControlEventTouchUpInside];
    self.navigationItem.leftBarButtonItem = [[UIBarButtonItem alloc] initWithCustomView:backButton];
}

- (void)didReceiveMemoryWarning
{
    [super didReceiveMemoryWarning];
    // Dispose of any resources that can be recreated.
}

- (NSInteger)tableView:(UITableView *)tableView numberOfRowsInSection:(NSInteger)section {
    return 2;
}

- (void)tableView:(UITableView *)tableView didSelectRowAtIndexPath:(NSIndexPath *)indexPath {
    UIViewController *nextViewController;
    switch (indexPath.row) {
            
             case 0:
             nextViewController = [[ProblemListViewController alloc] initWithNibName:@"ProblemListViewController" bundle:nil];
             break;
             case 1:
             nextViewController = [[PracticeDocumentListViewController alloc] initWithNibName:@"PracticeDocumentListViewController" bundle:nil];
             break;
           default:
            return;
    }
    [self.navigationController pushViewController:nextViewController animated:YES];
    [self.tableView deselectRowAtIndexPath:indexPath animated:YES];
}


- (void)configureCell:(GenEvolCell *)cell forRowAtIndexPath:(NSIndexPath *)indexPath {
    
    cell.iconView.padding = 5.0f;
    cell.iconView.iconColor = [UIColor whiteColor];
    cell.selectionStyle = UITableViewCellSelectionStyleNone;
    
    cell.chevronIconView.iconColor = [UIColor clearColor];
    cell.chevronIconView.backgroundColor = [UIColor clearColor];
    
    //cell.labelView.textColor = [UIColor colorWithRed:0.0 green:122.0/255.0 blue:1.0 alpha:1.0];
    switch (indexPath.row) {
        case 0:
            cell.labelView.text = @"Problem Solvers";
            cell.iconView.icon = [FIEntypoIcon newspaperIcon];
            cell.subLabelView.text = @"(Calculators)";
            break;
        case 1:
            cell.labelView.text = @"Problem Generator";
            cell.subLabelView.text = @"(Practice Problems)";
            cell.iconView.icon = [FIEntypoIcon pencilIcon];
            break;
 
        default:
            break;
    }
    
    cell.alpha = 0.0f;
    [UIView animateWithDuration:0.5f
                          delay:(double)(0.5f / ([self.tableView numberOfRowsInSection:0] - indexPath.row + 1))
                        options:UIViewAnimationOptionCurveLinear
                     animations:^{
                         cell.alpha = 1.0f;
                     }
                     completion:nil
     ];
}

@end
