# Supplementary material for: Genetics and Evolution: An iOS Application to Supplement Introductory Courses in Transmission and Evolutionary Genetics
Source: G3 (Bethesda). 2014 Apr 11;4(5):779–81. doi: 10.1534/g3.114.010215 (PMC4025476; doi:10.1534/g3.114.010215)
Supplement: Supporting Information [file supp_g3.114.010215_FileS1.zip › ProblemListViewController.h]

//
//  ProblemListViewController.h
//  GenEvol
//
//  Original version created by Brandon Millman on 2/17/13.
//  Adapted and Enhanced by Russell B Myers (v1.1->)
//  Added Association Mapping and Population Growth to problem list
//

#import <UIKit/UIKit.h>

@protocol ProblemListViewControllerDelegate;

@interface ProblemListViewController : UIViewController

@property (weak, nonatomic) IBOutlet UILabel *simLabel;
@property (weak, nonatomic) IBOutlet UIActivityIndicatorView *simActivityIndicator;

@property (nonatomic, weak) id<ProblemListViewControllerDelegate> delegate;

@end

@protocol ProblemListViewControllerDelegate <NSObject>

- (void)problem:(NSString *)problemID wasSelected:(ProblemListViewController *)controller;

@end
