# Supplementary material for: Genetics and Evolution: An iOS Application to Supplement Introductory Courses in Transmission and Evolutionary Genetics
Source: G3 (Bethesda). 2014 Apr 11;4(5):779–81. doi: 10.1534/g3.114.010215 (PMC4025476; doi:10.1534/g3.114.010215)
Supplement: Supporting Information [file supp_g3.114.010215_FileS1.zip › ProblemListViewController.m]

//
//  ProblemListViewController.m
//  GenEvol
//
//  Original version of created by Brandon Millman on 2/17/13.
//  Adapted and Enhanced by Russell B Myers (v1.1->)
//  Added Association Mapping and Population Growth to problem list
//

#import "ProblemListViewController.h"
#import "ProblemCenter.h"
#import "ProblemSolverViewController.h"
#import "ProblemModel.h"
#import "GenEvolCell.h"

@interface ProblemListViewController () <UITableViewDelegate, UITableViewDataSource>
@property (nonatomic, weak) IBOutlet UITableView *tableView;
@end

@implementation ProblemListViewController

- (void)viewDidLoad
{
    [super viewDidLoad];
    self.view.backgroundColor = [UIColor genEvolBackgroundColor];
    self.tableView.backgroundColor = [UIColor clearColor];
    self.tableView.separatorStyle = UITableViewCellSeparatorStyleNone;
    self.tableView.showsVerticalScrollIndicator = NO;
    [self.tableView reloadData];
    self.title = @"Problems";
    
    UIButton *backButton = [UIButton buttonWithIcon:[FIEntypoIcon leftIcon]];
    [backButton addTarget:self action:@selector(popFromNavAnimated) forControlEvents:UIControlEventTouchUpInside];
    self.navigationItem.leftBarButtonItem = [[UIBarButtonItem alloc] initWithCustomView:backButton];
}

#pragma mark - UITableViewDelegate

- (void)tableView:(UITableView *)tableView didSelectRowAtIndexPath:(NSIndexPath *)indexPath {
    NSString* problemId = [NSString stringWithFormat:@"%i",indexPath.row+1];
    ProblemModel* problem = [[ProblemCenter sharedCenter] problemWithID:problemId];
 
    if (self.delegate) {
        [self gaButtonEventWithLabel:problem.title andValue:[NSNumber numberWithInt:1]]; //ga log generated problem
        [self.delegate problem:problemId wasSelected:self];

    } else {
        [self gaButtonEventWithLabel:problem.title andValue:[NSNumber numberWithInt:0]]; //ga log calculator problem
        ProblemSolverViewController *solverController = [[ProblemSolverViewController alloc] initWithProblem:problemId];
        [self.navigationController pushViewController:solverController animated:YES];
        [self.tableView deselectRowAtIndexPath:indexPath animated:YES];
    }
}

- (CGFloat)tableView:(UITableView *)tableView heightForRowAtIndexPath:(NSIndexPath *)indexPath {
    return [GenEvolCell height];
}

- (CGFloat)tableView:(UITableView *)tableView heightForHeaderInSection:(NSInteger)section {
    return 20;
}

- (UIView *)tableView:(UITableView *)tableView viewForHeaderInSection:(NSInteger)section {
    UIView *dummyView = [[UIView alloc] initWithFrame:CGRectZero];
    dummyView.alpha = 0.0f;
    return dummyView;
}

- (CGFloat)tableView:(UITableView *)tableView heightForFooterInSection:(NSInteger)section {
    return 20;
}

- (UIView *)tableView:(UITableView *)tableView viewForFooterInSection:(NSInteger)section {
    UIView *dummyView = [[UIView alloc] initWithFrame:CGRectZero];
    dummyView.alpha = 0.0f;
    return dummyView;
}

#pragma mark - UITableViewDataSource

- (NSInteger)numberOfSectionsInTableView:(UITableView *)tableView {
    return 1;
}

- (NSInteger)tableView:(UITableView *)tableView numberOfRowsInSection:(NSInteger)section {
    return [ProblemCenter sharedCenter].problems.count;
}

- (UITableViewCell *)tableView:(UITableView *)tableView cellForRowAtIndexPath:(NSIndexPath *)indexPath {
    
    GenEvolCell *cell = (GenEvolCell *)[tableView dequeueReusableCellWithIdentifier:[GenEvolCell reuseIdentifier]];
    if (!cell) {
        cell = [GenEvolCell cell];
    }
    
    [self configureCell:cell forRowAtIndexPath:indexPath];
    return cell;
}

- (void)configureCell:(GenEvolCell *)cell forRowAtIndexPath:(NSIndexPath *)indexPath {
    cell.iconView.padding = 5.0f;
    cell.iconView.iconColor = [UIColor whiteColor];
    cell.selectionStyle = UITableViewCellSelectionStyleNone;
    cell.iconView.icon = [FIEntypoIcon minusIcon];
    NSString* problemID = [NSString stringWithFormat:@"%i",indexPath.row+1];
    cell.labelView.text = [[[ProblemCenter sharedCenter] problemWithID:problemID] title];
    
    cell.chevronIconView.iconColor = [UIColor clearColor];
    cell.chevronIconView.backgroundColor = [UIColor clearColor];
    
    switch (indexPath.row) {
        case 0:
            cell.iconView.icon = [FIEntypoIcon mapIcon];
            break;
        case 1:
            cell.iconView.icon = [FIEntypoIcon leafIcon];
            break;
        case 2:
            cell.iconView.icon = [FIEntypoIcon linkIcon]; // association mapping
            break;
        case 3:
            cell.iconView.icon = [FIEntypoIcon usersIcon]; //pop growth
            break;
        case 4:
            cell.iconView.icon = [FIEntypoIcon globeIcon];
            break;
        default:
            break;
    }
}

- (void)viewDidUnload {
    [self setSimLabel:nil];
    [self setSimActivityIndicator:nil];
    [super viewDidUnload];
}
@end
