# Supplementary material for: Genetics and Evolution: An iOS Application to Supplement Introductory Courses in Transmission and Evolutionary Genetics
Source: G3 (Bethesda). 2014 Apr 11;4(5):779–81. doi: 10.1534/g3.114.010215 (PMC4025476; doi:10.1534/g3.114.010215)
Supplement: Supporting Information [file supp_g3.114.010215_FileS1.zip › ProblemModel.h]

//
//  ProblemModel.h
//  GenEvol
//
//  Original version created by Brandon Millman on 2/18/13.
//  Adapted and Enhanced by Russell B Myers (v1.1->)
//  - Revamped Cross Mapping
//  - Added Population Growth
//  - Added Association Mapping

//

#import <Foundation/Foundation.h>

@class QRootElement;

typedef NSDictionary * (^SolveBlock)(NSDictionary *);
typedef bool(^ValidateBlock)(NSDictionary *);
typedef NSDictionary * (^GenerateBlock)();
typedef void (^CompletionBlock)(NSError *, NSDictionary *);

@interface ProblemModel : NSObject

//rbm
#define kGCMId @"2"
#define kBEId  @"5"
#define kHWId  @"1"
#define kPGId  @"4"
#define kAMId  @"3"
//rbm


- (id)initWithDictionary:(NSDictionary *)dictionary;
- (void)solveWithDictionary:(NSDictionary *)dict
             withCompletion:(CompletionBlock)completion;
- (void)generateWithCompletion:(CompletionBlock)completion;

@property (nonatomic, copy) NSString *uID;
@property (nonatomic, copy) NSString *title;
@property (nonatomic, copy) NSString *instructions;
@property (nonatomic, copy) NSString *help;
@property (nonatomic, copy) NSString *resultsTemplateFilename;
@property (nonatomic, copy) NSString *generatorResultsTemplateFilename; //used when diff to calculator results
@property (nonatomic, copy) NSString *questionTemplateFilename;
@property (nonatomic, strong) QRootElement *dialogRoot;
@property (nonatomic, copy) SolveBlock solver;
@property (nonatomic, copy) ValidateBlock validator;
@property (nonatomic, copy) GenerateBlock generator;


@end
