# Supplementary material for: Genetics and Evolution: An iOS Application to Supplement Introductory Courses in Transmission and Evolutionary Genetics
Source: G3 (Bethesda). 2014 Apr 11;4(5):779–81. doi: 10.1534/g3.114.010215 (PMC4025476; doi:10.1534/g3.114.010215)
Supplement: Supporting Information [file supp_g3.114.010215_FileS1.zip › ProblemModel.m]

//
//  ProblemModel.m
//  GenEvol
//
//  Original version created by Brandon Millman on 2/18/13.
//  Adapted and Enhanced by Russell B Myers (v1.1->)
//  - Revamped Cross Mapping
//  - Added Population Growth
//  - Added Association Mapping

//

#import "ProblemModel.h"

@implementation ProblemModel

- (id)initWithDictionary:(NSDictionary *)dictionary {
    if (self = [super init]) {
        self.uID = [dictionary objectForKey:@"id"];
        self.title = [dictionary objectForKey:@"title"];
        self.instructions = [dictionary objectForKey:@"instructions"];
        self.help = [dictionary objectForKey:@"help"];
        self.validator = ^bool(NSDictionary *arguments) {return true;}; // default always valid
    }
    
    return self;
}

//for test commit

- (void)solveWithDictionary:(NSDictionary *)dict
             withCompletion:(CompletionBlock)completion {
    if (!self.solver) {
        completion([NSError errorWithDomain:@"Equinox.GenEvol" code:2 userInfo:nil], nil);
        return;
    }
    if (self.validator(dict)) {
        completion(nil, self.solver(dict));
    } else {
        completion([NSError errorWithDomain:@"Equinox.GenEvol" code:1 userInfo:nil], nil);
    }
}

- (void)generateWithCompletion:(CompletionBlock)completion {
    if (!self.generator) {
        completion([NSError errorWithDomain:@"Equinox.GenEvol" code:4 userInfo:nil], nil);
        return;
    } else {
        completion(nil, self.generator());
    }
}

@end
