# Supplementary material for: Genetics and Evolution: An iOS Application to Supplement Introductory Courses in Transmission and Evolutionary Genetics
Source: G3 (Bethesda). 2014 Apr 11;4(5):779–81. doi: 10.1534/g3.114.010215 (PMC4025476; doi:10.1534/g3.114.010215)
Supplement: Supporting Information [file supp_g3.114.010215_FileS1.zip › ProblemSolverViewController.h]

//
//  ProblemSolverViewController.h
//  GenEvol
//
//  Created by Brandon Millman on 2/12/13.
//  Adapted and Enhanced by Russell B Myers (v1.1->)
//  Added Population Growth and Association Mapping to problem solver
//  Catered for number formatting
//

#import <UIKit/UIKit.h>
#import "QuickDialogController.h"

@interface ProblemSolverViewController : QuickDialogController

- (id)initWithProblem:(NSString *)problem;

@end
