# Supplementary material for: Genetics and Evolution: An iOS Application to Supplement Introductory Courses in Transmission and Evolutionary Genetics
Source: G3 (Bethesda). 2014 Apr 11;4(5):779–81. doi: 10.1534/g3.114.010215 (PMC4025476; doi:10.1534/g3.114.010215)
Supplement: Supporting Information [file supp_g3.114.010215_FileS1.zip › ProblemSolverViewController.m]

//
//  ProblemSolverViewController.m
//  GenEvol
//
//  Created by Brandon Millman on 2/12/13.
//  Adapted and Enhanced by Russell B Myers (v1.1->)
//  Added Population Growth and Association Mapping to problem solver
//  Catered for number formatting
//

#import "ProblemSolverViewController.h"
#import "QuickDialog.h"
#import "ProblemCenter.h"
#import "ProblemModel.h"
#import "YRDropdownView.h"
#import "Underscore.h"
#import "UIViewController+MJPopupViewController.h"
#import "MustacheTemplateViewController.h"
#import <QuartzCore/QuartzCore.h>
#import "QuickDialogTableView+GenEvolAdditions.h"
#import "NSString+GenEvolAdditions.h"

#define _ Underscore

@interface ProblemSolverViewController () <QuickDialogStyleProvider>
@property (nonatomic, strong) ProblemModel *problem;
@property (nonatomic, strong) UIButton *clearButton;
@end

@implementation ProblemSolverViewController


- (void)setup {
    self.root.title = @"Solver";
    self.root.grouped = YES;
    
    // get input section
    QSection *inputSection = self.root.sections[0];
    // add argument# keys to all elements
    NSArray *elements = [inputSection elements];
    for (NSInteger i = 0; i < elements.count; i++) {
        QEntryElement *element = elements[i];
        element.key = [NSString stringWithFormat:@"arg%d", i];
        element.onValueChanged = ^(QRootElement *e) {
            QEntryElement *entry = (QEntryElement *)e;
            if (entry.textValue && (entry.textValue.length > 0)) self.clearButton.alpha = 1.0f;
            else self.clearButton.alpha = 0.0f;
        };
    }
    
    inputSection.title = @"Input";
    
    // Create label with section title
    UILabel *label = [[UILabel alloc] init];
    label.frame = CGRectMake(20, 6, 300, 30);
    label.backgroundColor = [UIColor clearColor];
    label.textColor = [UIColor colorWithRed:76.0/255.0 green:86.0/255.0 blue:106.0/255.0 alpha:1.0f];
    label.shadowColor = [UIColor whiteColor];
    label.shadowOffset = CGSizeMake(0.0, 1.0);
    label.font = [UIFont boldSystemFontOfSize:16];
    label.text = @"Input";
    if ([self.problem.uID isEqualToString:kGCMId]) {
        label.text = @"Observed";
        
        
    }
    
    self.clearButton = [UIButton buttonWithType:UIButtonTypeCustom];
    self.clearButton.frame = CGRectMake(250, 10, 60, 25);
    self.clearButton.showsTouchWhenHighlighted = YES;
    self.clearButton.layer.cornerRadius = 5.0f;
    self.clearButton.alpha = 0.0f;
    [self.clearButton setTitleColor:[UIColor whiteColor] forState:UIControlStateNormal];
    [self.clearButton setTitle:@"Clear" forState:UIControlStateNormal];
    self.clearButton.titleLabel.textColor = [UIColor whiteColor];
    self.clearButton.titleLabel.font = [UIFont boldSystemFontOfSize:14];
    [self.clearButton setBackgroundColor:[UIColor colorWithRed:197.0/255.0 green:55.0/255.0 blue:48.0/255.0 alpha:1.0f]];
    [self.clearButton addTarget:self action:@selector(clearButtonPressed:) forControlEvents:UIControlEventTouchUpInside];
    
    UIView *view = [[UIView alloc] initWithFrame:CGRectMake(0, 0, self.quickDialogTableView.bounds.size.width, 40)];
    [view addSubview:self.clearButton];
    [view addSubview:label];
    inputSection.headerView = view;
        
    // add description
    QSection *instructionSection = [[QSection alloc] initWithTitle:self.problem.title];
    
    QTextElement *instructionText = [[QTextElement alloc] initWithText:self.problem.instructions];
    instructionText.font = [UIFont boldSystemFontOfSize:16];

    [instructionSection addElement:instructionText];
    [self.root.sections insertObject:instructionSection atIndex:0];
    
    // add solve button
    QSection *buttonSection = [[QSection alloc] init];
    QButtonElement *solveButton = [[QButtonElement alloc] initWithTitle:@"Solve"];
    solveButton.onSelected = ^{
        // get the contents of the form
        NSMutableDictionary *formContents = [[NSMutableDictionary alloc] init];
        [self.root fetchValueIntoObject:formContents];
        
        // formatter for NSString -> NSNumber
        NSNumberFormatter *formatter = [[NSNumberFormatter alloc] init];
        formatter.numberStyle = NSNumberFormatterDecimalStyle;
        
        NSDictionary *cleansedFormContents = _.dictMap(formContents, ^id(NSString *key, NSString *value) {
            if (value.length <= 0) {
                return nil;
            } else {
                return [formatter numberFromString:value];
            }
        });
        [self.problem solveWithDictionary:cleansedFormContents
                           withCompletion:^(NSError *error, NSDictionary *solutions){
                               if (!error) {
                                   
                                   NSDictionary *cleansedSolutions = _.dictMap(solutions, ^id(id key, id value) {
                                       if ([[value class] isSubclassOfClass:[NSNumber class]]) {
                                           if ([value doubleValue] > 99999999999ll) {
                                               return [NSString stringWithFormat:@"%.4g", [value doubleValue]];
                                           }
                                           else{
                                               return [NSString genEvolStringFromNum:value];
                                           }
                                           
                                           
                                       } else {
                                           return value;
                                       }
                                   });
                                   
                                   NSLog(@"%@", cleansedSolutions);
                                   MustacheTemplateViewController *templateViewController = [[MustacheTemplateViewController alloc] initWithTemplateFilename:self.problem.resultsTemplateFilename];
                                   templateViewController.view.backgroundColor = [UIColor redColor];
                                   templateViewController.title = @"Result";
                                   UINavigationController *navController = [UINavigationController navigationControllerWithGenEvolStyle];
                                   navController.viewControllers = @[templateViewController];
                                   navController.view.frame = CGRectMake(0, 0, 280, 300);
                                   navController.view.layer.cornerRadius = 5.0f;
                                   navController.view.layer.masksToBounds = YES;
                                   [self presentPopupViewController:navController animationType:MJPopupViewAnimationSlideBottomBottom];
                                   [templateViewController renderTemplateWithObject:cleansedSolutions];
                               } else {
                                   [YRDropdownView showDropdownInView:self.view.window
                                                                title:@"Warning"
                                                               detail:@"Invalid arguments"
                                                                image:[UIImage imageNamed:@"dropdown-alert"]
                                                             animated:YES
                                                            hideAfter:2.0];
                               }
                           }];
    };
    [buttonSection addElement:solveButton];
    [self.root.sections addObject:buttonSection];
}

#pragma mark - Initializor

- (id)initWithProblem:(NSString *)problem
{
    if (self = [super initWithRoot:[[[ProblemCenter sharedCenter] problemWithID:problem] dialogRoot]]) {
        self.problem = [[ProblemCenter sharedCenter] problemWithID:problem];
        [self setup];
    }
    
    return self;
}

#pragma mark - UIViewController

- (void)viewDidLoad
{
    [super viewDidLoad];
    self.view.backgroundColor = [UIColor genEvolBackgroundColor];

    
    UIButton *helpButton = [UIButton buttonWithIcon:[FIEntypoIcon circledHelpIcon]];
    [helpButton addTarget:self action:@selector(helpButtonPressed:) forControlEvents:UIControlEventTouchUpInside];
    self.navigationItem.rightBarButtonItem = [[UIBarButtonItem alloc] initWithCustomView:helpButton];
    
    UIButton *backButton = [UIButton buttonWithIcon:[FIEntypoIcon leftIcon]];
    [backButton addTarget:self action:@selector(popFromNavAnimated) forControlEvents:UIControlEventTouchUpInside];
    self.navigationItem.leftBarButtonItem = [[UIBarButtonItem alloc] initWithCustomView:backButton];

    [self contentOffsetIfTranslucentNavBar];

}

#pragma mark - Actions

- (IBAction)clearButtonPressed:(id)sender {
    for (QEntryElement *element in [self.root.sections[1] elements]) {
        if (element.textValue) {
            element.textValue = nil;
            [self.quickDialogTableView reloadCellAnimated:YES forElements:element, nil];
        }
    }
    
    [UIView animateWithDuration:0.3f animations:^{
        self.clearButton.alpha = 0.0f;
    }];
}

- (IBAction)helpButtonPressed:(id)sender {
    UIViewController *helpViewController = [[UIViewController alloc] init];
    helpViewController.title = @"Help";
    helpViewController.view.backgroundColor = [UIColor whiteColor];
    UILabel *helpTextLabel = [[UILabel alloc] initWithFrame:CGRectMake(15, 15, 250, 270)];
    helpTextLabel.text = self.problem.help;
    helpTextLabel.numberOfLines = 0;
    [helpTextLabel sizeToFit];
    [helpViewController.view addSubview:helpTextLabel];
    if ([helpViewController respondsToSelector:@selector(edgesForExtendedLayout)])
        helpViewController.edgesForExtendedLayout = UIRectEdgeNone; //ios7 pevent part of view from disappearing under nav bar

    
    UINavigationController *navController = [UINavigationController navigationControllerWithGenEvolStyle];
    navController.viewControllers = @[helpViewController];
    navController.view.frame = CGRectMake(0, 0, 280, 300);
    navController.view.layer.cornerRadius = 5.0f;
    navController.view.layer.masksToBounds = YES;
    
    [self presentPopupViewController:navController animationType:MJPopupViewAnimationSlideBottomBottom];    
}

#pragma mark - QuickDialogController

- (void)setQuickDialogTableView:(QuickDialogTableView *)aQuickDialogTableView {
    [super setQuickDialogTableView:aQuickDialogTableView];
    
    self.quickDialogTableView.backgroundView = nil;
    self.quickDialogTableView.backgroundColor = [UIColor lightGrayColor];
    self.quickDialogTableView.styleProvider = self;
    self.quickDialogTableView.separatorColor = [UIColor clearColor];
    self.quickDialogTableView.separatorStyle = UITableViewCellSeparatorStyleNone;
}

#pragma mark - QuickDialogStyleProvider

- (void)cell:(UITableViewCell *)cell willAppearForElement:(QElement *)element atIndexPath:(NSIndexPath *)indexPath {
    switch (indexPath.section) {
        case 0:
            cell.backgroundColor = [UIColor cellBackgroundColor];
            break;
        case 1:
            cell.backgroundColor = [UIColor cellBackgroundColor];
            if ([self.problem.uID isEqualToString:kPGId]) { //Pop growth
                cell.textLabel.font = [UIFont boldSystemFontOfSize:11];  //rbm 17/10/13
            }
            break;
        case 2:
            cell.backgroundColor = [UIColor genEvolGoColor];
            cell.textLabel.font = [UIFont boldSystemFontOfSize:16];
            cell.textLabel.textColor = [UIColor whiteColor];
            break;
        default:
            break;
    }

}

@end
