# Supplementary material for: Genetics and Evolution: An iOS Application to Supplement Introductory Courses in Transmission and Evolutionary Genetics
Source: G3 (Bethesda). 2014 Apr 11;4(5):779–81. doi: 10.1534/g3.114.010215 (PMC4025476; doi:10.1534/g3.114.010215)
Supplement: Supporting Information [file supp_g3.114.010215_FileS1.zip › QuickDialogTableView+GenEvolAdditions.h]

//
//  QuickDialogTableView+GenEvolAdditions.h
//  GenEvol
//
//  Created by Brandon Millman on 3/24/13.
//

#import <UIKit/UIKit.h>
#import "QuickDialogTableView.h"

@interface QuickDialogTableView (GenEvolAdditions)

- (void)reloadCellAnimated:(BOOL)animated forElements:(QElement *)element, ... NS_REQUIRES_NIL_TERMINATION;

@end
