# Supplementary material for: Genetics and Evolution: An iOS Application to Supplement Introductory Courses in Transmission and Evolutionary Genetics
Source: G3 (Bethesda). 2014 Apr 11;4(5):779–81. doi: 10.1534/g3.114.010215 (PMC4025476; doi:10.1534/g3.114.010215)
Supplement: Supporting Information [file supp_g3.114.010215_FileS1.zip › QuickDialogTableView+GenEvolAdditions.m]

//
//  QuickDialogTableView+GenEvolAdditions.m
//  GenEvol
//
//  Created by Brandon Millman on 3/24/13.
//

#import "QuickDialogTableView+GenEvolAdditions.h"
#import "QuickDialog.h"

@implementation QuickDialogTableView (GenEvolAdditions)

- (void)reloadCellAnimated:(BOOL)animated forElements:(QElement *)firstElement, ... {
    va_list args;
    va_start(args, firstElement);
    NSMutableArray *indexes = [[NSMutableArray alloc] init];
    QElement * element = firstElement;
    while (element != nil) {
        if (!element.hidden)
            [indexes addObject:element.getIndexPath];
        element = va_arg(args, QElement *);
    }
    
    UITableViewRowAnimation animation = animated ? UITableViewRowAnimationFade : UITableViewRowAnimationNone;
    
    [self reloadRowsAtIndexPaths:indexes withRowAnimation:animation];
    
    va_end(args);
}

@end
