# Supplementary material for: Genetics and Evolution: An iOS Application to Supplement Introductory Courses in Transmission and Evolutionary Genetics
Source: G3 (Bethesda). 2014 Apr 11;4(5):779–81. doi: 10.1534/g3.114.010215 (PMC4025476; doi:10.1534/g3.114.010215)
Supplement: Supporting Information [file supp_g3.114.010215_FileS1.zip › RelFitness.h]

//
//  RelFitness.h
//
//  Created by Russell B Myers on 6/06/13.
//  Copyright (c) 2013 Russell B Myers. All rights reserved.
//

#import <Foundation/Foundation.h>

@interface RelFitness : NSObject{
    double hom1,het,hom2;

}

- (id)initWithH1:(double)h1 andHet:(double)hetr andH2:(double)h2;


@property double homFitness1,hetFitness,homFitness2;

@end
