# Supplementary material for: Genetics and Evolution: An iOS Application to Supplement Introductory Courses in Transmission and Evolutionary Genetics
Source: G3 (Bethesda). 2014 Apr 11;4(5):779–81. doi: 10.1534/g3.114.010215 (PMC4025476; doi:10.1534/g3.114.010215)
Supplement: Supporting Information [file supp_g3.114.010215_FileS1.zip › RelFitness.m]

//
//  RelFitness.m
//
//  Created by Russell B Myers on 6/06/13.
//  Copyright (c) 2013 Russell B Myers. All rights reserved.
//

#import "RelFitness.h"

@implementation RelFitness

@synthesize homFitness1 = hom1,hetFitness = het,homFitness2 = hom2;
   
- (id)init
{
    
    self = [super init];
    
    if (self)    {
        hom1 = het = hom2 = 1.0;
    }
    
    return self;
    
}

- (id)initWithH1:(double)h1 andHet:(double)hetr andH2:(double)h2 {
    
    self = [self init];
    if (self)   {
        hom1 = h1;
        het = hetr;
        hom2 = h2;
    }
    return self;
    
}


@end
