# Supplementary material for: Genetics and Evolution: An iOS Application to Supplement Introductory Courses in Transmission and Evolutionary Genetics
Source: G3 (Bethesda). 2014 Apr 11;4(5):779–81. doi: 10.1534/g3.114.010215 (PMC4025476; doi:10.1534/g3.114.010215)
Supplement: Supporting Information [file supp_g3.114.010215_FileS1.zip › TermCenter.h]

//
//  TermCenter.h
//  GenEvol
//
//  Created by Brandon Millman on 3/24/13.
//  Adapted and Enhanced by Russell B Myers (v1.1->)
//  - Added functionality to detect and download new versions of test yourself quiz questions
//

#import <Foundation/Foundation.h>

@class TermModel;

@interface TermCenter : NSObject    {
    NSArray* downloadedTermArray;
    
}

+ (TermCenter *)sharedCenter;

- (void)registerTerm:(TermModel *)term;
- (TermModel *)termWithName:(NSString *)name;

+ (NSString *)documentsPath;
+ (int) termsVersionFromFile:(NSString*) filePath;
+ (void)loadDocumentsFromBundleToDirectory;
+ (NSString*)defaultTermsURLDirectory;
+ (void)deleteTermsFromDocDirectory;
+ (BOOL)termsLocationChanged;

//- (NSString*)genEvolTermsPlistVersionForPath:(NSString*) path;

- (void)reloadDownloadedTerms;

-(void)initialiseTerms;


@property (nonatomic, readonly) NSArray *terms;
@property BOOL isDirty;


@end
