# Supplementary material for: Genetics and Evolution: An iOS Application to Supplement Introductory Courses in Transmission and Evolutionary Genetics
Source: G3 (Bethesda). 2014 Apr 11;4(5):779–81. doi: 10.1534/g3.114.010215 (PMC4025476; doi:10.1534/g3.114.010215)
Supplement: Supporting Information [file supp_g3.114.010215_FileS1.zip › TermCenter.m]

//
//  TermCenter.m
//  GenEvol
//
//  Created by Brandon Millman on 3/24/13.
//  Adapted and Enhanced by Russell B Myers (v1.1->)
//  - Added functionality to detect and download new versions of test yourself quiz questions
//

#import "TermCenter.h"
#import "TermModel.h"

@interface TermCenter ()
@property (nonatomic, strong) NSMutableDictionary *termLookUpTable;
@end

@implementation TermCenter

@synthesize isDirty;

#pragma mark - Singleton

+ (TermCenter *)sharedCenter {
    static TermCenter *_sharedCenter = nil;
    static dispatch_once_t onceToken;
    dispatch_once(&onceToken, ^{
        _sharedCenter = [[TermCenter alloc] init];
    });
    
    return _sharedCenter;
}

#pragma mark - Initialize

- (id)init
{
    self = [super init];
    if (self) {
         
    }
    return self;
}

- (void)initialiseTerms  {
    NSString *termsPath = [[self.class documentsPath] stringByAppendingPathComponent:@"GenEvolTerms.json"];
    NSArray *allterms = [self termsArrayFromFile:termsPath];
    
    self.termLookUpTable = [NSMutableDictionary dictionary];
    
    if (allterms)   {
        
    }
    else{
        NSUserDefaults* defaults = [NSUserDefaults standardUserDefaults];
        NSString* termsString  = [defaults stringForKey:@"gt_terms_url"];
        if ([termsString  isEqualToString:[self.class defaultTermsURLDirectory]]) {
        
           allterms = @[
                     @{@"name" : @"DNA",
                       @"definition" : @"Hereditary material comprised of nucleotides(designated A,C,G,T)",
                       @"similarTerms" : @[@"Genes", @"Chromosomes", @"Genome"]},
                     @{@"name" : @"Genes",
                       @"definition" : @"Fundamental units of biological info made of DNA",
                       @"similarTerms" : @[@"DNA", @"Chromosomes", @"Genome"]},
                     @{@"name" : @"Chromosomes",
                       @"definition" : @"Organized package of DNA bearing genes along its length",
                       @"similarTerms" : @[@"DNA", @"Genes", @"Genome"]},
                     @{@"name" : @"Genome",
                       @"definition" : @"Entire set of DNA instructions in a cell",
                       @"similarTerms" : @[@"DNA", @"Genes", @"Chromosomes"]},
                     @{@"name" : @"Allele",
                       @"definition" : @"A particular variant of a gene differing in DNA nucleotide sequence from other variants of the same gene",
                       @"similarTerms" : @[@"Genotype", @"Phenotype", @"Locus"]},
                     @{@"name" : @"Phenotype",
                       @"definition" : @"An individual's observable traits",
                       @"similarTerms" : @[@"Allele", @"Genotype", @"Locus"]},
                     @{@"name" : @"Genotype",
                       @"definition" : @"The combination of alleles found in an individual",
                       @"similarTerms" : @[@"Allele", @"Phenotype", @"Locus"]},
                     @{@"name" : @"Locus",
                       @"definition" : @"The specific physical location of a gene or other DNA sequence on a chromosome",
                       @"similarTerms" : @[@"Allele", @"Genotype", @"Phenotype"]},
                     @{@"name" : @"Incomplete dominance",
                       @"definition" : @"The situation wherein the phenotype of the heterozygous genotype (e.g., Bb) is distinct from and often intermediate to the phenotypes of the homozygous genotypes (BB and bb)",
                       @"similarTerms" : @[@"Linkage", @"Epistasis", @"Incomplete penetrance"]},
                     @{@"name" : @"Mitosis",
                       @"definition" : @"The process where a cell divides and produces two daughter cells that are exact copies of the original",
                       @"similarTerms" : @[@"Meiosis"]},
                     @{@"name" : @"Meiosis",
                       @"definition" : @"The process for forming gametes (sperm or egg) wherein the daughter cells only receive half the genetic information of the parent cell",
                       @"similarTerms" : @[@"Mitosis"]},
                     @{@"name" : @"Phase",
                       @"definition" : @"Term identifying the combination of alleles across multiple genes that an individual received from one parent as separate from the combination of alleles an individual got from the other parent",
                       @"similarTerms" : @[@"Disequilibrium", @"Linkage"]},
                     @{@"name" : @"Disequilibrium",
                       @"definition" : @"Occurrence of an association of alleles more frequently than expected from random chance or independent assortment",
                       @"similarTerms" : @[@"Phase", @"Linkage"]},
                     @{@"name" : @"SNP",
                       @"definition" : @"A position in a genome's DNA sequence wherein a single nucleotide -- A, C, G, or T -- differs among members of a species",
                       @"similarTerms" : @[@"Marker", @"Quantitative trait", @"Quantitative trait locus (QTL)", @"LOD score", @"Causative gene(s)"]},
                     @{@"name" : @"Crossing Over",
                       @"definition" : @"The swapping of genetic material along a single chromosome that occurs in the germ line",
                       @"similarTerms" : @[@"Independent assortment"]},
                     @{@"name" : @"Independent assortment",
                       @"definition" : @"The process of random segregation of whole chromosomes into gametes",
                       @"similarTerms" : @[@"Crossing Over"]},
                     @{@"name" : @"Quantitative trait",
                       @"definition" : @"A trait whose natural variation is affected by many genes (often continuous)",
                       @"similarTerms" : @[@"SNP", @"Marker", @"Quantitative trait locus (QTL)", @"LOD score", @"Causative gene(s)"]},
                     @{@"name" : @"Quantitative trait locus (QTL)",
                       @"definition" : @"Inferred location of one or more genes with genotypic variation affecting a trait. It is a strong hypothesis of where these genes are based on mapping",
                       @"similarTerms" : @[@"SNP", @"Marker", @"Quantitative trait", @"LOD score", @"Causative gene(s)"]},
                     @{@"name" : @"LOD score",
                       @"definition" : @"A measure of the statistical significance of association between markers at/ near a location in the genome and the trait being studied",
                       @"similarTerms" : @[@"SNP", @"Marker", @"Quantitative trait", @"Quantitative trait locus (QTL)", @"Causative gene(s)"]},
                     @{@"name" : @"Marker",
                       @"definition" : @"Site of known location in the genome that is used to infer the location of a trait (or QTL)",
                       @"similarTerms" : @[@"SNP", @"Quantitative trait", @"Quantitative trait locus (QTL)", @"LOD score", @"Causative gene(s)"]},
                     @{@"name" : @"Causative gene(s)",
                       @"definition" : @"True location of one or more genes affecting the trait",
                       @"similarTerms" : @[@"SNP",  @"Marker", @"Quantitative trait", @"Quantitative trait locus (QTL)", @"LOD score"]},
                     @{@"name" : @"Power",
                       @"definition" : @"The likelihood with which you'll detect that causative gene as a statistically significant QTL",
                       @"similarTerms" : @[@"LOD score"]},
                     @{@"name" : @"Linkage",
                       @"definition" : @"A nonrandom association in the inheritance of alleles from loci in the genome, typically ones near each other",
                       @"similarTerms" : @[@"Incomplete dominance", @"Epistasis", @"Incomplete penetrance", @"Phase", @"Disequilibrium"]},
                     @{@"name" : @"Epistasis",
                       @"definition" : @"An interaction between genes such that the phenotypic effect of substituting genotypes at one gene is different depending on the genotype at another gene",
                       @"similarTerms" : @[@"Incomplete dominance", @"Linkage", @"Incomplete penetrance"]},
                     @{@"name" : @"Incomplete penetrance",
                       @"definition" : @"Some individuals bearing a particular genotype fail to express the phenotype thought to be associated with that genotype",
                       @"similarTerms" : @[@"Incomplete dominance", @"Linkage", @"Epistasis"]}
                     ];
        }
        else    {
            
            allterms = @[
                         @{@"name" : @"",
                           @"definition" : @"Installing new set of terms from web.. Please tap shuffle button at top right once network activity indicator  on status  bar completes",
                           @"similarTerms" : @[@"",@"",@"" ]}
                          ];
        }
        
        
    }
    
    for (NSDictionary *dict in allterms) {
        [self registerTerm:[[TermModel alloc] initWithDictionary:dict]];
    }
    
    //Check if new terms avail from web (in background)
    isDirty = NO;
    
    NSUserDefaults* defaults = [NSUserDefaults standardUserDefaults];
    NSString* termsString  = [defaults stringForKey:@"gt_terms_url"];
    termsString = [termsString stringByAppendingString:@"GenEvolTerms.json"];
    // NSURL* termsURL = [NSURL URLWithString:@"https://googledrive.com/host/0B4PMva-Zlc8Ec0xoOUtiSXJwTUk/GenEvolTerms.json"];
    NSURL* termsURL = [NSURL URLWithString:termsString];
    [[UIApplication sharedApplication] setNetworkActivityIndicatorVisible:YES];
    dispatch_async(dispatch_get_global_queue(
                                             DISPATCH_QUEUE_PRIORITY_DEFAULT, 0), ^{
        NSData* data = [NSData dataWithContentsOfURL:termsURL];
        [[UIApplication sharedApplication] setNetworkActivityIndicatorVisible:NO];

        [self performSelectorOnMainThread:@selector(fetchedData:)
                               withObject:data waitUntilDone:YES];
    });

    
}

#pragma mark - Instance Methods

- (void)registerTerm:(TermModel *)term {
    [self.termLookUpTable setObject:term forKey:term.name];
}


- (TermModel *)termWithName:(NSString *)name {
    return [self.termLookUpTable objectForKey:name];
}


#pragma mark - Custom Accessors

- (NSArray *)terms {
    return [self.termLookUpTable allKeys];
}


#pragma mark - static methods

+ (NSString *)documentsPath
{
    NSArray *possiblePaths = NSSearchPathForDirectoriesInDomains(NSDocumentDirectory, NSUserDomainMask, YES);
    return [possiblePaths objectAtIndex:0];
}

+ (int) termsVersionFromFile:(NSString*) filePath  {
    //parse out the json data
    
    NSData* data = [NSData dataWithContentsOfFile:filePath];
    if (data)   {
        
    }
    else{
        return -3; //Failed to read file
    }
    
    NSError* error;
    NSDictionary* json = [NSJSONSerialization
                          JSONObjectWithData:data 
                          
                          options:kNilOptions
                          error:&error];
    
    if (error)  {
        return -2; // json not valid
    }
    else{
        NSNumber* downloadedVers = [json objectForKey:@"Version"];
        
        if (downloadedVers) {
            return downloadedVers.intValue;
        }
        else    {
            return -1; //version number not present in json
        }
    }
    
    
}


+ (void)loadDocumentsFromBundleToDirectory
{
    
    NSUserDefaults* defaults = [NSUserDefaults standardUserDefaults];
    
    if ([[defaults stringForKey:@"gt_terms_url"] isEqualToString:[self.class defaultTermsURLDirectory]]) {
        
    }
    else{
        return; //Bundle only exists for default terms
    }
    
    // get all pdf documents in the main bundle
    NSArray *documentPaths = [[NSBundle mainBundle] pathsForResourcesOfType:@"json" inDirectory:nil];
    
    // get new file manager and then transfer each document into the document dir
    NSFileManager *fileManager = [[NSFileManager alloc] init];
    for (NSString *documentPath in documentPaths) {
        NSString *filename = [documentPath lastPathComponent];
        if ([filename isEqualToString:@"GenEvolTerms.json"]) {
            NSLog(@"Is equal. Found");
            int bundleTermsvers = [self termsVersionFromFile:documentPath];
            
            NSString *newPath = [[self.class documentsPath] stringByAppendingPathComponent:filename];
            int docTermsVers = [self termsVersionFromFile:newPath];
            
            if (bundleTermsvers > docTermsVers)  {
                NSError* err;
                [fileManager removeItemAtPath:newPath error:NULL];
                [fileManager copyItemAtPath:documentPath toPath:newPath error:&err];
                if (err)    {
                    NSLog(@"Error copying bundle Terms to doc directory %@",err);
                }
                else{
                    NSLog(@"Upated GenEvolTerms from Bundle (v%d) to Doc Directory (v%d)",bundleTermsvers,docTermsVers);
                }
            }
            break;
           
        }
    }
    
}

+ (void)deleteTermsFromDocDirectory  {
   NSFileManager *fileManager = [[NSFileManager alloc] init];
   NSString *docsPath = [[self.class documentsPath] stringByAppendingPathComponent:@"GenEvolTerms.json"];
   [fileManager removeItemAtPath:docsPath error:NULL];
    
}


+ (NSString*)defaultTermsURLDirectory
{
        return @"https://googledrive.com/host/0B4PMva-Zlc8Ec0xoOUtiSXJwTUk/";
}

+ (BOOL)termsLocationChanged    {
    NSUserDefaults* defaults = [NSUserDefaults standardUserDefaults];
    
    if ([[defaults stringForKey:@"gt_terms_url"] isEqualToString:[defaults stringForKey:@"gt_terms_url_current"]]) {
        return NO;
    }
    else{
        return YES;
    }

    
}

#pragma mark - Methods relating to Term plist file


- (void)fetchedData:(NSData*)data   {
    //parse out the json data
    
    if (data)   {
        
    }
    else    {
        return;
    }
    
    NSLog(@"Data: %@", [[NSString alloc] initWithData:data encoding:NSUTF8StringEncoding]);
    
    NSError* error;
    NSDictionary* json = [NSJSONSerialization
                          JSONObjectWithData:data //1
                          
                          options:kNilOptions
                          error:&error];
    
    downloadedTermArray = [json objectForKey:@"TermArray"]; //2
    NSNumber* downloadedVers = [json objectForKey:@"Version"];
    
    NSString *termsPath = [[self.class documentsPath] stringByAppendingPathComponent:@"GenEvolTerms.json"];
    int docVers = [self.class termsVersionFromFile:termsPath];
    
    if ((downloadedTermArray)  && (downloadedVers.intValue > docVers))  {
         NSFileManager *fileManager = [[NSFileManager alloc] init];
        [fileManager removeItemAtPath:termsPath error:NULL];
        [data writeToFile:termsPath atomically:YES]; //write downloaded terms to doc directory for next time
        NSLog(@"Updated Genetics Terms (v%d) from Web (v%d)",docVers,downloadedVers.intValue);
        isDirty = YES; // signals that a reload of terms array is needed. Do this when next shuffle is pressed
    }
    
    
    

    
}

- (void)reloadDownloadedTerms   {
    
    [self.termLookUpTable removeAllObjects];
    for (NSDictionary *dict in downloadedTermArray) {
        [self registerTerm:[[TermModel alloc] initWithDictionary:dict]];
    }
    
    isDirty = NO;

}

- (NSArray*) termsArrayFromFile:(NSString*) filePath  {
    //parse out the json data
    
    NSData* data = [NSData dataWithContentsOfFile:filePath];
    if (data)   {
       
    }
    else{
        return nil; //Failed to read file
    }
    
    NSError* error;
    NSDictionary* json = [NSJSONSerialization
                          JSONObjectWithData:data
                          
                          options:kNilOptions
                          error:&error];
    
    if (error)  {
        return nil; // json not valid
    }
    else{
      //  NSNumber* downloadedVers = [json objectForKey:@"Version"];
        return [json objectForKey:@"TermArray"];
    }
    
    
    
}


    
@end
