# Supplementary material for: Genetics and Evolution: An iOS Application to Supplement Introductory Courses in Transmission and Evolutionary Genetics
Source: G3 (Bethesda). 2014 Apr 11;4(5):779–81. doi: 10.1534/g3.114.010215 (PMC4025476; doi:10.1534/g3.114.010215)
Supplement: Supporting Information [file supp_g3.114.010215_FileS1.zip › TermModel.h]

//
//  TermModel.h
//  GenEvol
//
//  Created by Brandon Millman on 3/24/13.
//

#import <Foundation/Foundation.h>

@interface TermModel : NSObject

- (id)initWithDictionary:(NSDictionary *)dictionary;

@property (nonatomic, copy) NSString *name;
@property (nonatomic, copy) NSString *definition;
@property (nonatomic, copy) NSArray *similarTerms;

@end
