# Supplementary material for: Genetics and Evolution: An iOS Application to Supplement Introductory Courses in Transmission and Evolutionary Genetics
Source: G3 (Bethesda). 2014 Apr 11;4(5):779–81. doi: 10.1534/g3.114.010215 (PMC4025476; doi:10.1534/g3.114.010215)
Supplement: Supporting Information [file supp_g3.114.010215_FileS1.zip › TermModel.m]

//
//  TermModel.m
//  GenEvol
//
//  Created by Brandon Millman on 3/24/13.
//

#import "TermModel.h"

@implementation TermModel

- (id)initWithDictionary:(NSDictionary *)dictionary {
    if (self = [super init]) {
        self.name = [dictionary objectForKey:@"name"];
        self.definition = [dictionary objectForKey:@"definition"];
        self.similarTerms = [dictionary objectForKey:@"similarTerms"];
    }
    
    return self;
}

@end
