# Supplementary material for: Genetics and Evolution: An iOS Application to Supplement Introductory Courses in Transmission and Evolutionary Genetics
Source: G3 (Bethesda). 2014 Apr 11;4(5):779–81. doi: 10.1534/g3.114.010215 (PMC4025476; doi:10.1534/g3.114.010215)
Supplement: Supporting Information [file supp_g3.114.010215_FileS1.zip › TermViewController.m]

//
//  TermViewController.m
//  GenEvol
//
//  Original version created by Brandon Millman on 3/24/13.
//  Adapted and Enhanced by Russell B Myers (v1.1->)
//  - Self test quiz updates now customisable/downloadable from web
//  - Ensure no repeat questions into whole cycle completed
//

#import "TermViewController.h"
#import "QuickDialog.h"
#import "QuickDialogTableView+GenEvolAdditions.h"
#import "TermModel.h"
#import "Underscore.h"
#import "TermCenter.h"
#import "YRDropdownView.h"
#import "WCAlertView.h"

#define _ Underscore

@interface TermViewController () <QuickDialogStyleProvider>
@property (nonatomic, strong) QTextElement *definitionText;
@property (nonatomic, strong) NSArray *choiceElements; // array of QBooleanElement
@property (nonatomic, strong) TermModel *currentTerm;
@property (nonatomic, strong) NSArray *currentChoices; // array of TermModels
@property NSMutableArray* alreadyUsedTerms; // array of names of already used terms

@end

@implementation TermViewController

- (QRootElement *)buildRoot {
    QRootElement *root = [[QRootElement alloc] init];
    root.grouped = YES;
    root.title = @"Quiz";
    
    QSection *definitionSection = [[QSection alloc] initWithTitle:@"Definition"];
    self.definitionText = [[QTextElement alloc] initWithText:nil];
    self.definitionText.font = [UIFont boldSystemFontOfSize:14.0];
    [definitionSection addElement:self.definitionText];
    [root addSection:definitionSection];
    
    QSection *choicesSection = [[QSection alloc] initWithTitle:@"Answers"];
    choicesSection.key = @"Answers";
    NSMutableArray *booleanElements = [NSMutableArray arrayWithCapacity:4];
    
    for (NSInteger i = 0; i < 4; i++) {
        QBooleanElement *choice = [[QBooleanElement alloc] initWithTitle:nil BoolValue:NO];
        choice.onImage = [UIImage imageNamed:@"imgOn"];
        choice.offImage = [UIImage imageNamed:@"imgOff"];
        choice.onValueChanged = ^(QRootElement *e) {
            QBooleanElement *element = (QBooleanElement *)e;
            if (element.boolValue) {
                for (QBooleanElement *choiceElement in self.choiceElements) {
                    if (choiceElement != element) {
                        choiceElement.boolValue = NO;
                        [self.quickDialogTableView reloadCellAnimated:NO forElements:choiceElement, nil];
                    }
                }
            }
        };
        [choicesSection addElement:choice];
        [booleanElements addObject:choice];
    }
    

    [root addSection:choicesSection];
    self.choiceElements = booleanElements;
    
   
    
    return root;
}

#pragma mark - Initializor

- (id)init
{
    if (self = [super initWithRoot:[self buildRoot]]) {
        
        QSection *buttonSection = [[QSection alloc] initWithTitle:nil];
        QButtonElement *solveButton = [[QButtonElement alloc] initWithTitle:@"Submit"];
        solveButton.onSelected = ^{
            for (QBooleanElement *choiceElement in self.choiceElements) {
                    if (choiceElement.boolValue)
                    {
                        if ([choiceElement.title isEqualToString:self.currentTerm.name]) {
                            [WCAlertView showAlertWithTitle:@"Correct!"
                                                    message:nil
                                         customizationBlock:nil
                                            completionBlock:^(NSUInteger buttonIndex, WCAlertView *alertView) {
                                                [self fillWithRandomTermAnimated:YES];
                                            }
                                          cancelButtonTitle:@"Next Word" otherButtonTitles: nil];
                            [self gaButtonEventWithLabel:@"gt_submit_pressed" andValue:[NSNumber numberWithInt:1]];
                        } else {
                            [WCAlertView showAlertWithTitle:@"Incorrect!"
                                                    message:nil
                                         customizationBlock:nil
                                            completionBlock:^(NSUInteger buttonIndex, WCAlertView *alertView) {
                                                switch (buttonIndex) {
                                                    case 0:
                                                        [self fillWithRandomTermAnimated:YES];
                                                        break;
                                                        
                                                    default:
                                                        break;
                                                }
                                            }
                                          cancelButtonTitle:@"Try Again" otherButtonTitles:@"Next Word", nil];
                            [self gaButtonEventWithLabel:@"gt_submit_pressed" andValue:[NSNumber numberWithInt:0]];
                        }
                        return;
                    }
            }
            
            [YRDropdownView showDropdownInView:self.view.window
                                         title:@"Warning"
                                        detail:@"Please choose an answer"
                                         image:[UIImage imageNamed:@"dropdown-alert"]
                                      animated:YES
                                     hideAfter:2.0];            
        };
        
        [buttonSection addElement:solveButton];
        [self.root addSection:buttonSection];

      
        
    }
    
    return self;
}

#pragma mark - UIViewController

- (void)viewDidLoad {
    [super viewDidLoad];
    
    //Google Analytics
    [self tracker:@"Self Test Quiz"];
    
    self.view.backgroundColor = [UIColor genEvolBackgroundColor];
    
    UIButton *refreshButton = [UIButton buttonWithIcon:[FIEntypoIcon shuffleIcon]];
    [refreshButton addTarget:self action:@selector(refreshButtonPressed:) forControlEvents:UIControlEventTouchUpInside];

    UIButton *infoButton = [UIButton buttonWithIcon:[FIEntypoIcon circledInfoIcon]];
    
    UIToolbar* toolbar = [[UIToolbar alloc]
                          initWithFrame:CGRectMake(0, 0, 95, 45)];
    
    // create an array for the buttons
    NSMutableArray* buttons = [[NSMutableArray alloc] initWithCapacity:3];
    
    //add Info button
    UIBarButtonItem *barInfoButton = [[UIBarButtonItem alloc] initWithCustomView:infoButton];
    [buttons addObject:barInfoButton];
    
    // create a spacer between the buttons
    UIBarButtonItem *spacer = [[UIBarButtonItem alloc]
                               initWithBarButtonSystemItem:UIBarButtonSystemItemFixedSpace
                               target:nil
                               action:nil];
    spacer.width = -10;
    [buttons addObject:spacer];
    
    //add Settings button
    UIBarButtonItem *barRefreshButton = [[UIBarButtonItem alloc] initWithCustomView:refreshButton];
    [buttons addObject:barRefreshButton];
    
    
    // put the buttons in the toolbar and release them
    [toolbar setItems:buttons animated:NO];
    if ([toolbar respondsToSelector:@selector(setBarTintColor:)]) {
        [toolbar setBarTintColor:[UIColor colorWithRed:40.0/255.0f green:100.0/255.0f blue:220.0/255.0f alpha:1.0f]];
        [toolbar setTranslucent:NO];
    }
    toolbar.clipsToBounds = YES;
    
    UIBarButtonItem *buttonContainerItem;
    
    buttonContainerItem = [[UIBarButtonItem alloc]
                           initWithCustomView:toolbar];
    
    
   [buttonContainerItem setTintColor:[UIColor clearColor]];
   
    // place the toolbar into the navigation bar
    self.navigationItem.rightBarButtonItem = buttonContainerItem;
   
    
    [infoButton addTarget:self action:@selector(infoButton:) forControlEvents:UIControlEventTouchUpInside];
    
    

    
    UIButton *backButton = [UIButton buttonWithIcon:[FIEntypoIcon leftIcon]];
    [backButton addTarget:self action:@selector(popFromNavAnimated) forControlEvents:UIControlEventTouchUpInside];
    self.navigationItem.leftBarButtonItem = [[UIBarButtonItem alloc] initWithCustomView:backButton];
    
    if ([TermCenter termsLocationChanged])  {
        NSUserDefaults* defaults = [NSUserDefaults standardUserDefaults];
        if ([[defaults stringForKey:@"gt_terms_url"] isEqualToString:@""])  {
            [defaults setObject:[TermCenter defaultTermsURLDirectory] forKey:@"gt_terms_url"];
            [defaults synchronize];
          
        }
        if ([[defaults stringForKey:@"gt_terms_url"] hasSuffix:@"/"])   {
            
        }
        else{
            NSString* correctedURLDir = [defaults stringForKey:@"gt_terms_url"];
            correctedURLDir = [correctedURLDir stringByAppendingString:@"/"];
            [defaults setObject:correctedURLDir  forKey:@"gt_terms_url"];
            [defaults synchronize];
            
        }
        if ([[defaults stringForKey:@"gt_terms_url"] isEqualToString:[TermCenter defaultTermsURLDirectory]])    {
            [TermCenter deleteTermsFromDocDirectory];
            [TermCenter loadDocumentsFromBundleToDirectory]; //restoring back to default name, so copy bundle again
        }
        else{
            [TermCenter deleteTermsFromDocDirectory];
        }
        [defaults setObject:[defaults stringForKey:@"gt_terms_url"] forKey:@"gt_terms_url_current"];
        [defaults synchronize];
        [[TermCenter sharedCenter] initialiseTerms];
      
    }
    else  {
        [TermCenter loadDocumentsFromBundleToDirectory];
        [[TermCenter sharedCenter] initialiseTerms];
    }
    
    [self contentOffsetIfTranslucentNavBar];
    
    self.alreadyUsedTerms = [[NSMutableArray alloc] init];

}

- (void)viewWillAppear:(BOOL)animated {
    [super viewWillAppear:animated];
    [self fillWithRandomTermAnimated:NO];
 
    
}

- (void)setQuickDialogTableView:(QuickDialogTableView *)aQuickDialogTableView {
    [super setQuickDialogTableView:aQuickDialogTableView];
    
    self.quickDialogTableView.backgroundView = nil;
    self.quickDialogTableView.backgroundColor =  [UIColor lightGrayColor];
    self.quickDialogTableView.styleProvider = self;
    self.quickDialogTableView.separatorColor = [UIColor clearColor];
    self.quickDialogTableView.separatorStyle = UITableViewCellSeparatorStyleNone;
}

#pragma mark - QuickDialogStyleProvider

- (void)cell:(UITableViewCell *)cell willAppearForElement:(QElement *)element atIndexPath:(NSIndexPath *)indexPath {
    if (indexPath.section != 2) {
        cell.backgroundColor = [UIColor cellBackgroundColor];
        
    } else {
        cell.backgroundColor = [UIColor genEvolGoColor];
        cell.textLabel.font = [UIFont boldSystemFontOfSize:16];
        cell.textLabel.textColor = [UIColor whiteColor];
    }
    
}


#pragma mark - Private Methods

- (void)fillWithRandomTermAnimated:(BOOL)animated {
    
    if ([TermCenter sharedCenter].isDirty)  {
        NSLog(@"Reloading downloaded Terms");
        [[TermCenter sharedCenter] reloadDownloadedTerms];
    }
    BOOL done = NO;
    while (!(done)) {
        self.currentTerm = [[TermCenter sharedCenter] termWithName:_.shuffle([TermCenter sharedCenter].terms).lastObject]; // too lazy to write my own random lol
        if ((self.alreadyUsedTerms.count) >= [TermCenter sharedCenter].terms.count) {
            [self.alreadyUsedTerms removeAllObjects];
            done = YES;
        }
        else    {
            if (!([self.alreadyUsedTerms containsObject:self.currentTerm.name])) {
                done = YES;
                [self.alreadyUsedTerms addObject:self.currentTerm.name];
            }
            
        }
        
    }
    
    // get similar terms and begin to compile choices
    NSMutableArray *possibleChoices = [NSMutableArray arrayWithArray:_.arrayMap(self.currentTerm.similarTerms, ^(NSString *name){
        TermModel* term = [[TermCenter sharedCenter] termWithName:name];
        if (!term)   {
            term = [[TermModel alloc] initWithDictionary:@{@"name":name,@"definition":@"",@"similarTerms":@[@""] }]; //if similar term does not exist as a term in its own right, create it
        }
        return term;
       
    })];
        
    if (possibleChoices.count < 3) { // not enough choices
        NSInteger numLeft = 3 - possibleChoices.count;
        NSArray *moreTerms = _.array([TermCenter sharedCenter].terms).filter(^(NSString *possibleTermName){
            for (TermModel *alreadyChosenTerm in possibleChoices) {
                TermModel *possibleTerm = [[TermCenter sharedCenter] termWithName:possibleTermName];
                if ([alreadyChosenTerm.name isEqualToString:possibleTerm.name] || [self.currentTerm.name isEqualToString:possibleTerm.name]) {
                    return NO;
                }
            }
            return YES;
        }).shuffle.head(numLeft).map(^(NSString *termName){
            return [[TermCenter sharedCenter] termWithName:termName];
        }).unwrap;
        for (TermModel *newTerm in moreTerms) {
            [possibleChoices addObject:newTerm];
        }
    } else if (possibleChoices.count > 3) { //too many choices
        possibleChoices = [NSMutableArray arrayWithArray:_.array(possibleChoices).shuffle.head(3).unwrap];
    }
    
    // add correct term
    [possibleChoices addObject:self.currentTerm];
    
    // shuffle and set
    self.currentChoices = _.shuffle(possibleChoices);
    
    // update views
    self.definitionText.text = self.currentTerm.definition;
    
    for (NSInteger i = 0; i < 4; i++) {
        QBooleanElement *currBooleanElement = self.choiceElements[i];
        TermModel *currTermChoice = self.currentChoices[i];
        currBooleanElement.title = currTermChoice.name;
        currBooleanElement.boolValue = NO;
    }
    
    [self.quickDialogTableView reloadCellAnimated:animated forElements:self.definitionText, self.choiceElements[0], self.choiceElements[1], self.choiceElements[2], self.choiceElements[3], nil];
   
}

- (void)refreshButtonPressed:(id)sender {
    
    [self fillWithRandomTermAnimated:YES];
    
}

- (IBAction)infoButton: (id)sender  {

    InfoViewController *infoVC = [[InfoViewController alloc] initWithNibName:@"InfoViewController" bundle:nil  htmlName:@"genetic-terms-info" trackerTitle:@"Self Test Quiz Info" ];
    infoVC.title = @"Quiz Info";
    UINavigationController *navController = [UINavigationController navigationControllerWithGenEvolStyle];
    navController.viewControllers = @[infoVC];
    navController.view.frame = CGRectMake(0, 0, 280, 310);
    navController.view.layer.cornerRadius = 5.0f;
    navController.view.layer.masksToBounds = YES;
    
    [self presentPopupViewController:navController animationType:MJPopupViewAnimationSlideBottomBottom];
    
    
    
}

                
@end
