# Supplementary material for: Genetics and Evolution: An iOS Application to Supplement Introductory Courses in Transmission and Evolutionary Genetics
Source: G3 (Bethesda). 2014 Apr 11;4(5):779–81. doi: 10.1534/g3.114.010215 (PMC4025476; doi:10.1534/g3.114.010215)
Supplement: Supporting Information [file supp_g3.114.010215_FileS1.zip › UIButton+GenEvolAdditions.h]

//
//  UIButton+GenEvolAdditions.h
//  GenEvol
//
//  Created by Brandon Millman on 4/16/13.
//  Adapted and Enhanced by Russell B Myers (v1.1->)
//

#import <UIKit/UIKit.h>
#import "FontasticIcons.h"

@interface UIButton (GenEvolAdditions)

+ (UIButton *)buttonWithIcon:(FIIcon *)icon;
- (FIIconView *)getIconView;
- (void)addBorder;
- (void)addBorderWithColor:(UIColor*)color;
    
    


@end
