# Supplementary material for: Genetics and Evolution: An iOS Application to Supplement Introductory Courses in Transmission and Evolutionary Genetics
Source: G3 (Bethesda). 2014 Apr 11;4(5):779–81. doi: 10.1534/g3.114.010215 (PMC4025476; doi:10.1534/g3.114.010215)
Supplement: Supporting Information [file supp_g3.114.010215_FileS1.zip › UIButton+GenEvolAdditions.m]

//
//  UIButton+GenEvolAdditions.m
//  GenEvol
//
//  Created by Brandon Millman on 4/16/13.
//  Adapted and Enhanced by Russell B Myers (v1.1->)
//  ios7 updates
//

#import "UIButton+GenEvolAdditions.h"

@implementation UIButton (GenEvolAdditions)

+ (UIButton *)buttonWithIcon:(FIIcon *)icon {
    UIButton *result = [UIButton buttonWithType:UIButtonTypeCustom];
    result.frame = CGRectMake(0, 0, 44, 44);
    result.showsTouchWhenHighlighted = YES;
    //result.backgroundColor = [UIColor redColor];
    
    FIIconView *iconView = [[FIIconView alloc] initWithFrame:result.bounds];
    iconView.icon = icon;
    iconView.padding = 5.0f;
    iconView.iconColor = [UIColor whiteColor];
    iconView.backgroundColor = [UIColor clearColor];
    iconView.userInteractionEnabled = NO;
    iconView.tag = 100;
    [result addSubview:iconView];
    
    return result;
}

- (FIIconView *)getIconView {
    return (FIIconView *)[self viewWithTag:100];
}

- (void)addBorder   {
    self.layer.borderWidth = 1;
    self.layer.borderColor =  [UIColor colorWithRed:0.0 green:122.0/255.0 blue:1.0 alpha:1.0].CGColor;  //ios7 button default blue 
    self.layer.cornerRadius = 8;
    self.layer.masksToBounds = YES;
    // self.layer.backgroundColor = [[UIColor genEvolBackgroundColor] CGColor];
    self.backgroundColor = [UIColor clearColor];
    [self setTitleShadowColor:[UIColor blackColor] forState:UIControlStateHighlighted];
    [self setTitleColor:[UIColor lightTextColor] forState:UIControlStateHighlighted];
    
}

- (void)addBorderWithColor:(UIColor*)color   {
    [self addBorder];
    self.layer.borderColor = color.CGColor;

}

@end
