# Supplementary material for: Genetics and Evolution: An iOS Application to Supplement Introductory Courses in Transmission and Evolutionary Genetics
Source: G3 (Bethesda). 2014 Apr 11;4(5):779–81. doi: 10.1534/g3.114.010215 (PMC4025476; doi:10.1534/g3.114.010215)
Supplement: Supporting Information [file supp_g3.114.010215_FileS1.zip › UIColor+CreateMethods.h]

//
//  UIColor+CreateMethods.h
//  PromptuApp
//
//  Created by Brandon Millman on 7/21/12.
//

#import <UIKit/UIKit.h>

@interface UIColor (CreateMethods)

// wrapper for [UIColor colorWithRed:green:blue:alpha:]
// values must be in range 0 - 255
+ (UIColor*)colorWith8BitRed:(NSInteger)red green:(NSInteger)green blue:(NSInteger)blue alpha:(CGFloat)alpha;

// Creates color using hex representation
// hex - must be in format: #FF00CC
// alpha - must be in range 0.0 - 1.0
+ (UIColor*)colorWithHex:(NSString*)hex alpha:(CGFloat)alpha;

@end
