# Supplementary material for: Genetics and Evolution: An iOS Application to Supplement Introductory Courses in Transmission and Evolutionary Genetics
Source: G3 (Bethesda). 2014 Apr 11;4(5):779–81. doi: 10.1534/g3.114.010215 (PMC4025476; doi:10.1534/g3.114.010215)
Supplement: Supporting Information [file supp_g3.114.010215_FileS1.zip › UIColor+CreateMethods.m]

//
//  UIColor+CreateMethods.m
//  PromptuApp
//
//  Created by Brandon Millman on 7/21/12.
//

#import "UIColor+CreateMethods.h"

@implementation UIColor (CreateMethods)

+ (UIColor*)colorWith8BitRed:(NSInteger)red green:(NSInteger)green blue:(NSInteger)blue alpha:(CGFloat)alpha {
    return [UIColor colorWithRed:(red/255.0) green:(green/255.0) blue:(blue/255.0) alpha:alpha];
}

+ (UIColor*)colorWithHex:(NSString*)hex alpha:(CGFloat)alpha {
    
    //assert(7 == [hex length]);
    //assert('#' == [hex characterAtIndex:0]);
    
    NSString *redHex = [NSString stringWithFormat:@"0x%@", [hex substringWithRange:NSMakeRange(1, 2)]];
    NSString *greenHex = [NSString stringWithFormat:@"0x%@", [hex substringWithRange:NSMakeRange(3, 2)]];
    NSString *blueHex = [NSString stringWithFormat:@"0x%@", [hex substringWithRange:NSMakeRange(5, 2)]];
    
    unsigned redInt = 0;
    NSScanner *rScanner = [NSScanner scannerWithString:redHex];
    [rScanner scanHexInt:&redInt];
    
    unsigned greenInt = 0;
    NSScanner *gScanner = [NSScanner scannerWithString:greenHex];
    [gScanner scanHexInt:&greenInt];
    
    unsigned blueInt = 0;
    NSScanner *bScanner = [NSScanner scannerWithString:blueHex];
    [bScanner scanHexInt:&blueInt];
    
    return [UIColor colorWith8BitRed:redInt green:greenInt blue:blueInt alpha:alpha];
}

@end
