# Supplementary material for: Genetics and Evolution: An iOS Application to Supplement Introductory Courses in Transmission and Evolutionary Genetics
Source: G3 (Bethesda). 2014 Apr 11;4(5):779–81. doi: 10.1534/g3.114.010215 (PMC4025476; doi:10.1534/g3.114.010215)
Supplement: Supporting Information [file supp_g3.114.010215_FileS1.zip › UIColor+GenEvolAdditions.m]

//
//  UIColor+GenEvolAdditions.m
//  GenEvol
//
//  Created by Brandon Millman on 2/27/13.
//  Adapted and Enhanced by Russell B Myers (v1.1->)
//  ios7 updates
//

#import "UIColor+GenEvolAdditions.h"

@implementation UIColor (GenEvolAdditions)

+ (UIColor *)dukeColor {
    return [UIColor colorWithRed:58.0/255.0 green:94.0/255.0 blue:150.0/255.0 alpha:1];
}

+ (UIColor *)genEvolBackgroundColor {
    //return [UIColor colorWithRed:190.0/255.0 green:195.0/255.0 blue:199.0/255.0 alpha:1];
    return [UIColor colorWithRed:236.0/255.0 green:240.0/255.0 blue:241.0/255.0 alpha:1];
}

+ (UIColor *)genEvolDarkColor {
    return [UIColor colorWithRed:43.0/255.0 green:63.0/255.0 blue:78.0/255.0 alpha:1];
}

+ (UIColor *)genEvolGoColor {
    return [UIColor colorWithRed:0.0/255.0 green:162.0/255.0 blue:100.0/255.0 alpha:1.0f];
}

+ (UIColor *)cellBackgroundColor {
  //  return [UIColor colorWithRed:236.0/255.0 green:240.0/255.0 blue:241.0/255.0 alpha:1];
    return [UIColor colorWithRed:255.0/255.0 green:255.0/255.0 blue:255.0/255.0 alpha:1];
}

+ (UIColor*)ios7DefaultButtonColor {
    return [UIColor colorWithRed:0.0 green:122.0/255.0 blue:1.0 alpha:1.0];
    
}
@end


//[UIColor colorWithRed:0.0 green:122.0/255.0 blue:1.0 alpha:1.0] =  ios7 button text colour
