# Supplementary material for: Genetics and Evolution: An iOS Application to Supplement Introductory Courses in Transmission and Evolutionary Genetics
Source: G3 (Bethesda). 2014 Apr 11;4(5):779–81. doi: 10.1534/g3.114.010215 (PMC4025476; doi:10.1534/g3.114.010215)
Supplement: Supporting Information [file supp_g3.114.010215_FileS1.zip › UINavigationController+GenEvolAdditions.h]

//
//  UINavigationController+GenEvolAdditions.h
//  GenEvol
//
//  Created by Brandon Millman on 2/27/13.
//

#import <UIKit/UIKit.h>

@interface UINavigationController (GenEvolAdditions)

+ (id)navigationControllerWithGenEvolStyle;

@end
