# Supplementary material for: Genetics and Evolution: An iOS Application to Supplement Introductory Courses in Transmission and Evolutionary Genetics
Source: G3 (Bethesda). 2014 Apr 11;4(5):779–81. doi: 10.1534/g3.114.010215 (PMC4025476; doi:10.1534/g3.114.010215)
Supplement: Supporting Information [file supp_g3.114.010215_FileS1.zip › UINavigationController+GenEvolAdditions.m]

//
//  UINavigationController+GenEvolAdditions.m
//  GenEvol
//
//  Created by Brandon Millman on 2/27/13.
//  Adapted and Enhanced by Russell B Myers (v1.1->)
//  ios7 updates
//

#import "UINavigationController+GenEvolAdditions.h"
#import "PrettyKit.h"
#import "UIColor+GenEvolAdditions.h"

@implementation UINavigationController (GenEvolAdditions)

+ (id)navigationControllerWithGenEvolStyle; {
    UINavigationController *navController = [[[UINib nibWithNibName:@"NavBar" bundle:nil] instantiateWithOwner:nil options:nil] objectAtIndex:0];
   // PrettyNavigationBar *navBar = (PrettyNavigationBar *)navController.navigationBar;
    UINavigationBar* navBar = navController.navigationBar;
  //  navBar.topLineColor = [UIColor dukeColor];
  //  navBar.gradientStartColor = [UIColor dukeColor];
  //  navBar.gradientEndColor = [UIColor dukeColor];
  //  navBar.bottomLineColor = [UIColor dukeColor];
  //  navBar.tintColor = [UIColor dukeColor];

    // navBar.backgroundColor = [UIColor colorWithRed:58.0/255.0 green:94.0/255.0 blue:255.0/255.0 alpha:1.0];
    // [[UINavigationBar appearance] setBarTintColor:[UIColor colorWithRed:58.0/255.0f green:94.0/255.0f blue:255.0/255.0f alpha:1.0f]];
  //  [[UINavigationBar appearance] setBarTintColor:[UIColor colorWithRed:40.0/255.0f green: 100.0/255.0f blue:220.0/255.0f alpha:1.0f]];
    if  ([navBar respondsToSelector:@selector(setBarTintColor:)])   {
        [navBar setBarTintColor:[UIColor colorWithRed:40.0/255.0f green: 100.0/255.0f blue:220.0/255.0f alpha:1.0f]];
    }
    else{
        navBar.tintColor = [UIColor dukeColor];
    }
    
  //  navBar.shadowOpacity = 0.0f;          //20, 80,190
    
    return navController;
}

@end
