# Supplementary material for: Genetics and Evolution: An iOS Application to Supplement Introductory Courses in Transmission and Evolutionary Genetics
Source: G3 (Bethesda). 2014 Apr 11;4(5):779–81. doi: 10.1534/g3.114.010215 (PMC4025476; doi:10.1534/g3.114.010215)
Supplement: Supporting Information [file supp_g3.114.010215_FileS1.zip › UIViewController+GenEvolAdditions.h]

//
//  UIViewController+GenEvolAdditions.h
//  GenEvol
//
//  Created by Brandon Millman on 4/20/13.
//

#import <UIKit/UIKit.h>
#import "QuickDialog.h"
#import "QuickDialogController.h"
#import "GAI.h"
#import "GAIDictionaryBuilder.h"
#import "GAIFields.h"


@interface UIViewController (GenEvolAdditions)

- (void)popFromNavAnimated;
- (void)contentOffsetIfTranslucentNavBar;
- (void)tracker:(NSString*)title;
- (void)gaButtonEventWithLabel:(NSString*)label andValue:(NSNumber*)value;

@end
