# Supplementary material for: Genetics and Evolution: An iOS Application to Supplement Introductory Courses in Transmission and Evolutionary Genetics
Source: G3 (Bethesda). 2014 Apr 11;4(5):779–81. doi: 10.1534/g3.114.010215 (PMC4025476; doi:10.1534/g3.114.010215)
Supplement: Supporting Information [file supp_g3.114.010215_FileS1.zip › UIViewController+GenEvolAdditions.m]

//
//  UIViewController+GenEvolAdditions.m
//  GenEvol
//
//  Created by Brandon Millman on 4/20/13.
//  Adapted and Enhanced by Russell B Myers (v1.1->)
//  ios7 updates
//

#import "UIViewController+GenEvolAdditions.h"

@implementation UIViewController (GenEvolAdditions)

- (void)popFromNavAnimated {
    [self.navigationController popViewControllerAnimated:YES];
}

- (void)contentOffsetIfTranslucentNavBar {
    //ios7!
    
    if ([self isKindOfClass:[QuickDialogController class]])   {
        
       int verticalOffset = -20 - 12;
        if ([self.navigationController.navigationBar isTranslucent])  {
            NSLog(@"translucent nav bar");
            QuickDialogController* qdc = (QuickDialogController*)self;
            if (qdc.root.sections != nil && [qdc.root.sections count] > 0) {
                //  QSection* section = [self.root.sections objectAtIndex:0];
                for (QSection* section in qdc.root.sections)   {
                    if (section.headerView != nil) {
                        verticalOffset += -12;
                    }
                }
            }
           [(QuickDialogTableView*)self.view setContentInset:UIEdgeInsetsMake(verticalOffset, 0, 12, 0)];
        }
    }
    
}

- (void)tracker:(NSString*)title    {

    //Google Analytics
    id<GAITracker> tracker = [[GAI sharedInstance] defaultTracker];
    [tracker send:[[[GAIDictionaryBuilder createAppView]
                set:title forKey:kGAIScreenName] build]];
}

- (void)gaButtonEventWithLabel:(NSString*)label andValue:(NSNumber*)value {
    //Google Analytics
    id<GAITracker> tracker = [[GAI sharedInstance] defaultTracker];
    
    [tracker send:[[GAIDictionaryBuilder createEventWithCategory:@"ui_action"
                                                          action:@"button_press"
                                                           label:label
                                                           value:value]
                                                        build]];

    
}


@end
